# Supplementary material for: The temporal dynamics of antimicrobial-resistant Salmonella enterica and predominant serovars in China
Source: Natl Sci Rev. 2022 Nov 29;10(3):nwac269. doi: 10.1093/nsr/nwac269 (PMC10076184; doi:10.1093/nsr/nwac269)
Supplement: nwac269_Supplemental_Files [file nwac269_supplemental_files.zip]

Archive with 3 entries (3 files):
- Supplementary_Figure_S1-30.pdf
- Supplementary_Materials_and_methods.docx
- Supplementary_Table_1-25.xlsx
