# Supplementary material for: The temporal dynamics of antimicrobial-resistant Salmonella enterica and predominant serovars in China
Source: Natl Sci Rev. 2022 Nov 29;10(3):nwac269. doi: 10.1093/nsr/nwac269 (PMC10076184; doi:10.1093/nsr/nwac269)
Supplement: nwac269_Supplemental_Files [file nwac269_supplemental_files.zip › Supplementary_Table_1-25.xlsx]

## Sheet: Content
Content
Table S1. Comparison of the most predominant serovar between China and other countries and regions.
Table S2. Background information and sequencing statistics of S. enterica isolates were used in this study.
Table S3. Frequency of serovars in 1,962 S. enterica isolates.
Table S4. Brief information about the 29 serovars of S. enterica isolates have not been reported in China.
Table S5. Serovar test results and predictions.
Table S6. Frequency of sequence type prediction.
Table S7. Antimicrobial resistance gene profile of S. enterica isolates.
Table S8. Frequency of ARGs.
Table S9. Plasmid-mediated quinolone resistance genes in S. enterica isolates.
Table S10. Chromosomal mutations mediating antimicrobial resistance in S. enterica isolates.
Table S11. Characteristics of mcr-carrying isolates.
Table S12. Summary of fosA-carrying isolates.
Table S13. Comparison of the proportion of MDR-Salmonella enterica isolates among human and non-human in different regions in China.
Table S14. Summary of MDR rate in different serovas between human and non human.
Table S15. Virulence factor profile of S. enterica isolates.
Table S16. The prevalence of cdtB Salmonella serovars.
Table S17. Salmonella Pathogenic Island profile of S. enterica isolates.
Table S18. Diversity and distribution of SGI1 in 32 S. enterica isolates.
Table S19. Diversity of MGEs in 1,962 S. enterica isolates.
Table S20. Frequency of replicon prediction.
Table S21. Frequency of intact prophages
Table S22. Characteristics of ten WGS S. Kentucky strains.
Table S23. Characteristics of five WGS S. Chester strains.
Table S24. Individual accession numbers for assembled and raw sequence data.
Table S25. 96 public Salmonella I 1,4,[5],12:i:- ST34 strains used in this study.

## Sheet: Table S1.
Table S1. Comparison of the most predominant serovar between China and other countries and regions.
Continent	Country/Region	Period	Dominant serovar	Number of Salmonella isolates	Number of serovars	Top 10 serovars	Reference
Asia	China	2006-2019	S. Typhimurium	35107	164	Typhimurium, Enteritidis, Derby, London, Agona, Thompson, Rissen, Stanley, Corvallis, Meleagridis	This study
Oceania	Australia	1979-2015	S. Typhimurium	58830	2619	Typhimurium, Enteritidis, Mississippi, Virchow, Infantis, Bovismorbificans, Saintpaul, Stanley, 1,4,[5],12:i:-, Newport	Williamson DA. et al. Increasing Antimicrobial Resistance in Nontyphoidal Salmonella Isolates in Australia from 1979 to 2015. Antimicrob Agents Chemother 62, doi:10.1128/AAC.02012-17 (2018).
	Australia	1989-2017	S. Typhimurium	38106	250	Typhimurium, Enteritidis, Mississippi, 1,4,[5],12:i:-, Virchow, Infantis, Bovismorbificans, Saintpaul, Stanley, Newport	Simpson KMJ, et al. Diversity of Salmonella serotypes from humans, food, domestic animals and wildlife in New South Wales, Australia. Bmc Infect Dis 18, 623, doi:10.1186/s12879-018-3563-1 (2018).
North America	USA	1996-2016	S. Enteritidis	690479	618	Enteritidis, Newport, Typhimurium, Javiana, 1,4,[5],12:i:-, Infantis, Muenchen, Montevideo, Braenderup, Thompson	Judd MC, et al. Epidemiologic patterns of human Salmonella serotype diversity in the USA, 1996-2016. Epidemiol Infect 147, e187, doi:10.1017/S0950268819000724 (2019). https://www.cdc.gov/nationalsurveillance/pdfs/2016-Salmonella-report-508.pdf (Top ten serovars in 2016)
	Canada	2008-2014	S. Enteritidis	77738	234 (average)	Enteritidis, Typhimurium, 1,4,[5],12:i:-, Heidelberg, Infantis, Typhi, Newport, Javiana, Paratyphi A, Oranienburg	http://publications.gc.ca/site/eng/432850/publication.html; https://publications.gc.ca/collections/collection_2021/aspc-phac/HP37-15-2019-eng.pdf
Europe	Belgium	2009-2013	S. Typhimurium	16544	377	Typhimurium, Enteritidis, Kentucky, Infantis, Derby, Newport, Virchow, Brandenburg, Dublin, Hadar	Ceyssens PJ, et al. Trends in serotype distribution and antimicrobial susceptibility in Salmonella enterica isolates from humans in Belgium, 2009 to 2013. Antimicrob Agents Chemother 59, 544-552, doi:10.1128/AAC.04203-14 (2015).
	Europe	2014-2018	S. Enteritidis	464361	-	Enteritidis, Typhimurium, 1,4,[5],12:i:-, Infantis, Newport, Derby, Kentucky, Agona, Virchow, Stanley	European Food Safety A, European Centre for Disease P & Control. The European Union One Health 2018 Zoonoses Report. EFSA J 17, e05926, doi:10.2903/j.efsa.2019.5926 (2019).
	England	2004-2015	S. Enteritidis	116362	767	Enteritidis, Typhimurium, Newport, Braenderup, Infantis, Stanley, Agona, Kentucky, Bareilly, Virchow	England PH. Salmonella data 2007 to 2016 May 2018. Public Health England, doi:https://assets.publishing.service.gov.uk/government/uploads/system/uploads/attachment_data/file/711972/salmonella_data_2007_to_2016_may_2018.pdf (2018).
	Greece	2003-2020	S. Enteritidis	10065	193	Enteritidis, Typhimurium, 1,4,[5],12:i:-, Bovismorbificans, Oranienburg, Kottbus, Blockley, Infantis, Newport, Hadar	Mellou K, et al. Diversity and Resistance Profiles of Human Non-typhoidal Salmonella spp. in Greece, 2003-2020. Antibiotics 10, doi:10.3390/antibiotics10080983 (2021).

## Sheet: Table S2.
Table S2. Background information and sequencing statistics of S. enterica isolates were used in this study.
Sample ID	Strain name	Area	Province	Year	Source	Infection type	Sex of patients	Age	Serovar (test）	Note	Raw_reads	Raw_data	Q20(%)	Q30(%)	GC(%)	CDS	Number_of_Contigs	Repeat_region	rRNA	tmRNA	tRNA	STs
WYN1	SH06G018	East	Shanghai	2006	Human feces	Gastro-intestinal infection	F	64	Typhimurium	Adult	11818746	1772812011	98.52	95.02	52.88	4530	57	3	3	1	68	1544
WYN10	SH14G1698	South	Guangxi	2007	Human feces	Gastro-intestinal infection	F	1	Typhimurium	Child	10481974	1572296152	98.54	95.09	52.84	4678	75	3	3	1	76	34
WYN100	SH17G064	South	Guangxi	2012	Human feces	Gastro-intestinal infection	M	Child	Typhimurium	Child	7147407	1072111055	98.63	95.5	52.56	4772	69	3	3	1	77	34
WYN101	SH15G1726	East	Fujian	2012	Human feces	Gastro-intestinal infection	M	Child	Typhimurium	Child	6544562	981684363	98.6	95.39	52.86	4656	64	3	3	1	69	19
WYN102	SH12G031	East	Shanghai	2012	Human feces	Gastro-intestinal infection	F	59	Typhimurium	Adult	7087851	1063177670	98.67	95.59	52.85	4552	53	3	3	1	69	19
WYN103	SH12G061	East	Shanghai	2012	Human feces	Gastro-intestinal infection	F	57	Typhimurium	Adult	8181234	1227185185	98.67	95.61	52.65	4621	70	3	3	1	75	34
WYN104	SH12G345	East	Shanghai	2012	Human feces	Gastro-intestinal infection	F	68	Typhimurium	Adult	6772272	1015840865	98.6	95.41	53.03	4613	58	3	3	1	68	19
WYN105	SH12G294	East	Shanghai	2012	Human feces	Gastro-intestinal infection	M	Adult	Typhimurium	Adult	6714344	1007151634	98.64	95.53	52.77	4656	59	3	3	1	70	19
WYN106	SH16G4237	Central	Hubei	2012	Human feces	Gastro-intestinal infection	M	Adult	Typhimurium	Adult	8310808	1246621332	98.69	95.64	52.71	4636	67	3	3	1	74	34
WYN107	SH14G1971	South	Guangxi	2012	Human feces	Gastro-intestinal infection	F	33	Typhimurium	Adult	6252422	937863358	98.62	95.43	52.45	4797	71	3	3	1	77	34
WYN109	SH12G1188	East	Shanghai	2012	Human feces	Gastro-intestinal infection	F	50	Typhimurium	Adult	6899466	1034919951	98.73	95.77	52.88	4561	56	3	3	1	70	19
WYN11	SH14G1701	South	Guangxi	2007	Human feces	Gastro-intestinal infection	M	Child	Typhimurium	Child	10625075	1593761278	98.5	95	52.9	4748	131	3	4	1	75	19
WYN110	SH12G1193	East	Shanghai	2012	Human feces	Gastro-intestinal infection	M	Adult	Typhimurium	Adult	6677894	1001684237	98.66	95.55	52.92	4564	56	3	3	1	69	19
WYN111	SH12G009	East	Shanghai	2012	Human feces	Gastro-intestinal infection	F	56	Typhimurium	Adult	7126747	1069012173	98.7	95.69	52.86	4616	73	3	3	1	70	19
WYN112	SH18G2577	North	Hebei	2013	Human feces	Gastro-intestinal infection	M	Child	Typhimurium	Child	6423521	963528220	98.58	95.35	52.54	4815	81	3	3	1	76	34
WYN113	SH15G1731	East	Fujian	2013	Human feces	Gastro-intestinal infection	F	4	Typhimurium	Child	6878105	1031715757	98.61	95.44	52.78	4851	84	3	3	1	76	34
WYN114	SH17G077	South	Guangxi	2013	Human feces	Gastro-intestinal infection	M	Child	Typhimurium	Child	7043917	1056587695	98.61	95.45	52.8	4671	61	3	3	1	74	19
WYN115	SH13G203	East	Shanghai	2013	Human feces	Gastro-intestinal infection	F	11m	Typhimurium	Child	8333079	1249961929	98.62	95.45	52.45	4744	82	3	3	1	72	34
WYN116	SH13G021	East	Shanghai	2013	Human feces	Gastro-intestinal infection	M	Child	Typhimurium	Child	7101255	1065188345	98.62	95.45	52.75	4829	121	3	3	1	77	34
WYN117	SH16G5037	North	Shanxi	2013	Human feces	Gastro-intestinal infection	M	Child	Typhimurium	Child	5998652	899797893	98.68	95.61	52.82	4639	65	3	3	1	74	34
WYN118	SH15G1744	East	Fujian	2013	Human feces	Gastro-intestinal infection	F	1	Typhimurium	Child	7571344	1135701664	98.62	95.47	52.61	4803	77	3	3	1	76	34
WYN119	SH14G1992	South	Guangxi	2013	Human feces	Gastro-intestinal infection	M	Child	Typhimurium	Child	7280116	1092017459	98.69	95.64	52.32	4714	58	3	4	1	72	19
WYN12	SH14G1699	South	Guangxi	2007	Human feces	Gastro-intestinal infection	M	Child	Typhimurium	Child	11076771	1661515661	98.52	95.04	52.83	4858	73	3	3	1	77	34
WYN120	YL13T005	South	Guangxi	2013	Human feces	Gastro-intestinal infection	F	42	Typhimurium	Adult	6134085	920112850	98.59	95.37	52.53	4663	106	3	4	1	72	19
WYN121	SH13G1876	East	Shanghai	2013	Human feces	Gastro-intestinal infection	F	30	Typhimurium	Adult	7646932	1147039820	98.58	95.36	52.77	4568	68	3	3	1	71	19
WYN122	SH16G4288	Central	Hubei	2013	Human feces	Gastro-intestinal infection	M	Adult	Typhimurium	Adult	7412549	1111882477	98.61	95.43	52.3	4693	74	3	3	1	74	34
WYN123	SH13G1440	East	Shanghai	2013	Human feces	Gastro-intestinal infection	M	Adult	Typhimurium	Adult	6558570	983785608	98.63	95.46	52.05	4692	57	3	4	1	73	19
WYN124	SH13G1486	East	Shanghai	2013	Human feces	Gastro-intestinal infection	M	Adult	Typhimurium	Adult	6570684	985602702	98.65	95.51	52.8	4604	57	3	3	1	70	19
WYN125	SH13G1919	East	Shanghai	2013	Human feces	Gastro-intestinal infection	F	64	Typhimurium	Adult	6488331	973249672	98.59	95.35	52.22	4775	70	3	3	1	76	34
WYN126	SH13G1963	East	Shanghai	2013	Human feces	Gastro-intestinal infection	F	63	Typhimurium	Adult	6799137	1019870560	98.61	95.42	52.84	4653	63	3	3	1	70	19
WYN127	SH16G4270	Central	Hubei	2013	Human feces	Gastro-intestinal infection	M	Adult	Typhimurium	Adult	7193652	1079047912	98.73	95.75	52.82	4571	55	3	4	1	74	19
WYN128	SH13G232	East	Shanghai	2013	Human feces	Gastro-intestinal infection	F	55	Typhimurium	Adult	6905491	1035823797	98.6	95.42	52.79	4615	70	3	3	1	69	19
WYN129	YL14T059	South	Guangxi	2014	Human feces	Gastro-intestinal infection	F	26	Typhimurium	Adult	6086930	913039641	98.54	95.22	52.48	4726	84	3	3	1	75	34
WYN13	SH14G1718	South	Guangxi	2007	Human feces	Gastro-intestinal infection	M	Child	Typhimurium	Child	10127724	1519158688	98.63	95.34	52.96	4665	71	3	19	1	76	34
WYN130	SH18G2528	North-East	Heilongjiang	2014	Human feces	Gastro-intestinal infection	M	Adult	Typhimurium	Adult	6782624	1017393741	98.57	95.31	52.26	4660	60	3	3	1	75	19
WYN131	SH16G3018	South	Guangxi	2014	Human feces	Gastro-intestinal infection	M	Adult	Typhimurium	Adult	8732154	1309823217	98.66	95.54	52.53	4606	65	3	3	1	74	34
WYN132	SH15G1927	North-West	Xinjiang	2014	Human feces	Gastro-intestinal infection	F	70	Typhimurium	Adult	6914840	1037226011	98.62	95.43	52.58	4622	73	3	3	1	70	19
WYN133	SH16G5047	North	Shanxi	2014	Human feces	Gastro-intestinal infection	M	Adult	Typhimurium	Adult	6757521	1013628159	98.65	95.53	52.55	4620	73	3	3	1	70	19
WYN134	SH18G2582	North	Hebei	2014	Human feces	Gastro-intestinal infection	F	32	Typhimurium	Adult	6486698	973004846	98.66	95.56	52.72	4619	77	3	3	1	70	19
WYN135	SH16G4395	Central	Hubei	2014	Human feces	Gastro-intestinal infection	M	Adult	Typhimurium	Adult	7196444	1079466663	98.69	95.67	52.7	4533	85	3	3	1	74	34
WYN136	SH15G1954	North-West	Xinjiang	2014	Human feces	Gastro-intestinal infection	M	Adult	Typhimurium	Adult	7730132	1159519888	98.71	95.66	52.22	4686	55	3	4	1	73	19
WYN137	SH14G1472	East	Shanghai	2014	Human feces	Gastro-intestinal infection	M	Adult	Typhimurium	Adult	7072233	1060834957	98.5	95.13	52.65	4660	52	3	2	1	72	1557
WYN138	SH16G4736	East	Shandong	2015	Human feces	Gastro-intestinal infection	F	2	Typhimurium	Child	7117860	1067679125	98.58	95.34	52.58	4617	68	3	3	1	74	34
WYN139	SH18G2534	North-East	Heilongjiang	2015	Human feces	Gastro-intestinal infection	F	2	Typhimurium	Child	7249647	1087447099	98.61	95.42	52.54	4743	70	3	3	1	74	34
WYN14	SH14G1719	South	Guangxi	2007	Human feces	Gastro-intestinal infection	F	1	Typhimurium	Child	9829249	1474387439	98.54	95.11	53.09	4603	78	3	4	1	77	19
WYN140	SH15G2477	South-West	Chongqing	2015	Human feces	Gastro-intestinal infection	F	8m	Typhimurium	Child	7472661	1120899226	98.54	95.21	52.36	4675	59	3	4	1	72	19
WYN141	SH16G3077	South	Guangxi	2015	Human feces	Gastro-intestinal infection	M	Child	Typhimurium	Child	6292602	943890357	98.68	95.61	52.83	4646	55	3	4	1	75	19
WYN142	SH18G2587	North	Hebei	2015	Human feces	Gastro-intestinal infection	F	10m	Typhimurium	Child	6818143	1022721570	98.66	95.55	52.72	4617	64	3	3	1	73	34
WYN143	SH16G3138	South	Guangxi	2015	Human feces	Gastro-intestinal infection	F	46	Typhimurium	Adult	6397321	959598210	98.64	95.51	52.77	4674	86	3	3	1	74	34
WYN144	SH16G4751	East	Shandong	2015	Human feces	Gastro-intestinal infection	F	63	Typhimurium	Adult	6853274	1027991161	98.41	94.87	52.35	4675	72	3	2	1	73	34
WYN145	SH18G2537	North-East	Heilongjiang	2015	Human feces	Gastro-intestinal infection	M	Adult	Typhimurium	Adult	7752562	1162884415	98.57	95.32	52.2	4815	86	3	3	1	75	34
WYN146	SH15G2071	North-West	Xinjiang	2015	Human feces	Gastro-intestinal infection	F	75	Typhimurium	Adult	7567925	1135188855	98.62	95.47	52.79	4622	74	3	3	1	69	19
WYN147	SH18G2593	North	Hebei	2015	Human feces	Gastro-intestinal infection	M	Adult	Typhimurium	Adult	9471481	1420722171	98.65	95.52	52.42	4721	76	3	4	1	73	19
WYN148	SH15G2114	North-West	Xinjiang	2015	Human feces	Gastro-intestinal infection	M	Adult	Typhimurium	Adult	7370195	1105529368	98.66	95.58	52.96	4611	64	3	3	1	72	34
WYN149	SH15G1294	East	Shanghai	2015	Human feces	Gastro-intestinal infection	M	Adult	Typhimurium	Adult	7017849	1052677452	98.59	95.38	52.67	4780	72	3	3	1	75	34
WYN15	SH16G2710	South	Guangxi	2007	Human feces	Gastro-intestinal infection	M	Child	Typhimurium	Child	10270987	1540648197	98.48	94.92	52.83	4358	38	3	4	1	73	19
WYN150	SH16G2606	North-West	Xinjiang	2016	Human feces	Gastro-intestinal infection	M	Child	Typhimurium	Child	6398536	959780471	98.64	95.47	52.73	4580	45	3	3	1	73	34
WYN151	SH16G4821	Central	Hubei	2016	Human feces	Gastro-intestinal infection	M	Child	Typhimurium	Child	6545660	981849106	98.63	95.47	52.46	4726	67	3	3	1	74	34
WYN152	SH15G2555	South-West	Chongqing	2016	Human feces	Gastro-intestinal infection	F	5m	Typhimurium	Child	6863538	1029530756	98.62	95.44	52.38	4864	81	3	3	1	76	34
WYN154	SH18G2600	North	Hebei	2016	Human feces	Gastro-intestinal infection	F	2	Typhimurium	Child	7477306	1121595972	98.58	95.36	52.96	4736	78	3	3	1	75	34
WYN155	SH16G5092	North	Shanxi	2016	Human feces	Gastro-intestinal infection	M	Adult	Typhimurium	Adult	8399447	1259917103	98.58	95.35	52.85	4619	66	3	3	1	74	34
WYN156	SH17G3331	East	Zhejiang	2016	Human feces	Gastro-intestinal infection	M	Adult	Typhimurium	Adult	7191209	1078681421	98.59	95.36	52.8	4722	67	2	4	1	73	19
WYN157	SH16G5109	North	Shanxi	2016	Human feces	Gastro-intestinal infection	M	Adult	Typhimurium	Adult	6820962	1023144355	98.57	95.31	52.72	4764	74	3	3	1	74	34
WYN158	SH17G045	South	Guangxi	2016	Human feces	Gastro-intestinal infection	M	Adult	Typhimurium	Adult	7357206	1103580998	98.51	95.17	52.64	4907	82	3	3	1	76	9160
WYN159	SH16G4072	East	Shanghai	2016	Human feces	Gastro-intestinal infection	F	45	Typhimurium	Adult	6918399	1037759901	98.67	95.62	52.77	4388	54	3	4	1	73	19
WYN16	SH16G2715	South	Guangxi	2007	Human feces	Gastro-intestinal infection	M	Child	Typhimurium	Child	11315215	1697282287	98.53	95.06	52.97	4359	40	3	4	1	73	19
WYN160	SH16G4015	South	Guangdong	2016	Human feces	Gastro-intestinal infection	M	Adult	Typhimurium	Adult	7146859	1072028924	98.64	95.49	52.77	4718	75	3	3	1	74	34
WYN161	SH16G4868	North-West	Shaanxi	2016	Human feces	Gastro-intestinal infection	M	Adult	Typhimurium	Adult	8384128	1257619307	98.59	95.35	52.53	4672	82	3	3	1	74	34
WYN162	SH18G1329	East	Zhejiang	2018	Human feces	Gastro-intestinal infection	F	11m	Typhimurium	Child	6434802	965220323	98.59	95.39	52.84	4358	44	3	4	1	73	19
WYN163	SH18G2518	South-West	Yunnan	2018	Human feces	Gastro-intestinal infection	F	5m	Typhimurium	Child	7361633	1104245000	98.61	95.44	52.62	4575	60	3	4	1	72	19
WYN164	SH18G2992	South-West	Sichuan	2018	Human feces	Gastro-intestinal infection	F	11m	Typhimurium	Child	6454825	968223820	98.59	95.35	52.69	4687	64	3	3	1	73	34
WYN165	SH18G3464	North-West	Xinjiang	2018	Human feces	Gastro-intestinal infection	M	Child	Typhimurium	Child	6637188	995578300	98.6	95.39	52.2	4616	57	3	4	1	71	19
WYN166	SH18G2885	East	Fujian	2018	Human feces	Gastro-intestinal infection	F	5m	Typhimurium	Child	7184094	1077614143	98.6	95.39	52.56	4774	85	3	3	1	74	34
WYN168	SH18G2822	East	Shanghai	2018	Human feces	Gastro-intestinal infection	M	Child	Typhimurium	Child	7377189	1106578443	98.56	95.29	52.75	4660	64	3	3	1	74	34
WYN169	SH17G3274	South	Guangxi	2018	Human feces	Gastro-intestinal infection	M	Child	Typhimurium	Child	7131461	1069719240	98.66	95.52	52.5	4998	84	3	3	1	77	34
WYN17	SH16G2717	South	Guangxi	2007	Human feces	Gastro-intestinal infection	F	2	Typhimurium	Child	20987328	3148099255	98.32	94.53	52.89	4703	79	3	3	1	77	34
WYN170	SH18G2888	East	Fujian	2018	Human feces	Gastro-intestinal infection	F	2m	Typhimurium	Child	7596889	1139533390	98.68	95.64	53.11	4626	69	3	3	1	74	34
WYN171	SH18G2981	East	Shanghai	2018	Human feces	Gastro-intestinal infection	M	Child	Typhimurium	Child	7516578	1127486771	98.62	95.46	52.78	4672	84	3	3	1	74	34
WYN172	SH18G1312	East	Zhejiang	2018	Human feces	Gastro-intestinal infection	M	Adult	Typhimurium	Adult	6643865	996579804	98.58	95.33	52.37	4581	53	3	4	1	72	19
WYN173	SH18G2506	South-West	Yunnan	2018	Human feces	Gastro-intestinal infection	M	Adult	Typhimurium	Adult	7224764	1083714713	98.6	95.38	52.59	4969	101	3	3	1	74	34
WYN174	SH18G2544	North-East	Heilongjiang	2018	Human feces	Gastro-intestinal infection	F	33	Typhimurium	Adult	5794981	869247249	98.53	95.24	52.94	4619	64	3	3	1	74	34
WYN175	SH18G2998	South-West	Sichuan	2018	Human feces	Gastro-intestinal infection	F	35	Typhimurium	Adult	6181213	927182099	98.66	95.58	52.87	4560	57	3	3	1	70	19
WYN176	SH18G3474	North-West	Xinjiang	2018	Human feces	Gastro-intestinal infection	M	Adult	Typhimurium	Adult	7694990	1154248620	98.53	95.22	52.91	4628	91	3	3	1	74	34
WYN177	SH18G2650	North	Shanxi	2018	Human feces	Gastro-intestinal infection	F	51	Typhimurium	Adult	6545296	981794464	98.6	95.39	52.88	4628	66	3	3	1	74	34
WYN178	SH18G2682	North	Shanxi	2018	Human feces	Gastro-intestinal infection	M	Adult	Typhimurium	Adult	7951028	1192654264	98.6	95.42	52.92	4712	71	3	3	1	77	34
WYN179	SH18G613	East	Shanghai	2018	Human feces	Gastro-intestinal infection	M	Adult	Typhimurium	Adult	7888369	1183255468	98.68	95.61	52.49	4764	76	3	3	1	74	34
WYN18	SH14G1810	South	Guangxi	2007	Human feces	Gastro-intestinal infection	F	5m	Typhimurium	Child	12089160	1813374070	98.56	95.17	52.89	4597	69	3	3	1	77	34
WYN180	SH18G1371	East	Shanghai	2018	Human feces	Gastro-intestinal infection	M	Adult	Typhimurium	Adult	6887714	1033157110	98.63	95.48	52.9	4758	67	3	3	1	77	34
WYN181	SH19G008	East	Shanghai	2019	Human feces	Gastro-intestinal infection	M	Child	Typhimurium	Child	6528574	979286137	98.62	95.45	52.64	4652	58	3	3	1	70	19
WYN182	SH19G093	East	Shanghai	2019	Human feces	Gastro-intestinal infection	M	Child	Typhimurium	Child	7092965	1063944888	98.63	95.49	52.96	4665	66	3	3	1	74	34
WYN183	SH19G117	East	Shanghai	2019	Human feces	Gastro-intestinal infection	F	1	Typhimurium	Child	7492648	1123897247	98.73	95.76	52.88	4583	85	3	3	1	74	34
WYN184	SH19G280	East	Shanghai	2019	Human feces	Gastro-intestinal infection	F	2	Typhimurium	Child	6391385	958707771	98.63	95.49	52.37	4773	81	3	3	1	74	34
WYN185	SH19G541	East	Shanghai	2019	Human feces	Gastro-intestinal infection	F	3	Typhimurium	Child	6714472	1007170895	98.58	95.34	52.93	4656	57	3	3	1	70	19
WYN186	SH19G706	East	Shanghai	2019	Human feces	Gastro-intestinal infection	M	Child	Typhimurium	Child	6525112	978766855	98.57	95.31	52.69	4989	91	3	3	1	79	34
WYN187	SH19G2595	East	Fujian	2019	Human feces	Gastro-intestinal infection	F	3	Typhimurium	Child	7380441	1107066153	98.67	95.6	52.63	4684	67	3	3	1	74	34
WYN188	SH19G2678	East	Fujian	2019	Human feces	Gastro-intestinal infection	F	1	Typhimurium	Child	6551352	982702910	98.66	95.58	53.88	4664	79	3	3	1	73	34
WYN19	SH07G055	East	Shanghai	2007	Human feces	Gastro-intestinal infection	M	Adult	Typhimurium	Adult	9184110	1377616611	98.59	95.22	53.04	4656	53	3	4	1	73	19
WYN191	SH19G042	East	Shanghai	2019	Human feces	Gastro-intestinal infection	F	61	Typhimurium	Adult	5465554	819833215	98.61	95.44	52.87	4595	56	3	3	1	68	19
WYN192	SH19G650	East	Shanghai	2019	Human feces	Gastro-intestinal infection	F	23	Typhimurium	Adult	6704612	1005691842	98.7	95.65	52.5	4590	64	3	4	1	75	19
WYN193	SH19G171	East	Shanghai	2019	Human feces	Gastro-intestinal infection	F	48	Typhimurium	Adult	8322036	1248305432	98.68	95.62	52.72	4574	56	3	4	1	73	19
WYN194	SH19G235	East	Shanghai	2019	Human feces	Gastro-intestinal infection	F	71	Typhimurium	Adult	7249113	1087367066	98.55	95.27	52.77	4645	57	3	3	1	68	19
WYN195	SH19G352	East	Shanghai	2019	Human feces	Gastro-intestinal infection	F	42	Typhimurium	Adult	6951372	1042705865	98.61	95.41	52.74	4639	58	3	3	1	70	19
WYN196	SH17G2001	North-West	Shaanxi	2019	Human feces	Gastro-intestinal infection	M	Adult	Typhimurium	Adult	7556963	1133544523	98.64	95.53	52.86	4627	65	3	3	1	74	34
WYN2	SH06G021	East	Shanghai	2006	Human feces	Gastro-intestinal infection	M	Adult	Typhimurium	Adult	11344376	1701656540	98.56	95.14	52.68	4726	79	3	3	1	69	19
WYN20	SH16G2701	South	Guangxi	2007	Human feces	Gastro-intestinal infection	F	42	Typhimurium	Adult	16703973	2505596095	98.28	94.38	52.59	4783	88	3	3	1	73	19
WYN200	SH19G015	East	Shanghai	2019	Human feces	Gastro-intestinal infection	F	53	Typhimurium	Adult	5692002	853800414	98.65	95.55	52.97	4819	81	3	3	1	76	34
WYN21	SH07G047	East	Shanghai	2007	Human feces	Gastro-intestinal infection	F	28	Typhimurium	Adult	10725664	1608849633	98.53	95.07	52.79	4610	53	3	4	1	73	19
WYN22	SH07G032	East	Shanghai	2007	Human feces	Gastro-intestinal infection	F	20	Typhimurium	Adult	9785852	1467877824	98.63	95.33	52.94	4665	65	3	3	1	68	19
WYN23	SH07G054	East	Shanghai	2007	Human feces	Gastro-intestinal infection	F	26	Typhimurium	Adult	8886557	1332983641	98.46	94.87	52.3	4685	72	3	6	1	68	19
WYN237	SH16SF295	South-West	Sichuan	2014	Chicken				Typhimurium	Food-slaughter	6976696	1046504526	98.51	95.17	52.83	4761	71	3	3	1	74	34
WYN238	SH16SF298	South-West	Sichuan	2014	Chicken				Typhimurium	Food-slaughter	8049807	1207471101	98.51	95.16	52.89	4611	81	3	4	1	74	19
WYN239	SH17SF151	East	Shandong	2017	Chicken				Typhimurium	Food-slaughter	8449107	1267366186	98.56	95.28	52.76	4996	98	3	3	1	77	34
WYN24	SH07G117	East	Shanghai	2007	Human feces	Gastro-intestinal infection	F	61	Typhimurium	Adult	10702416	1605362430	98.59	95.24	52.6	4606	62	3	3	1	69	19
WYN241	SH17SF246	East	Shandong	2017	Chicken				Typhimurium	Food-slaughter	9791073	1468661078	98.6	95.38	52.71	4754	114	3	5	1	74	19
WYN242	SH17SF663	East	Shandong	2017	Chicken				Typhimurium	Food-slaughter	8570652	1285597918	98.61	95.45	52.9	4623	73	3	3	1	70	19
WYN243	SH17SF670	East	Shandong	2017	Chicken				Typhimurium	Food-slaughter	7815304	1172295749	98.54	95.25	52.9	4732	79	3	3	1	69	19
WYN244	SH17SF702	East	Shandong	2017	Chicken				Typhimurium	Food-slaughter	7837508	1175626236	98.62	95.45	52.95	4621	71	3	3	1	70	19
WYN245	SH17SF762	East	Shandong	2017	Chicken				Typhimurium	Food-slaughter	6165298	924794718	98.55	95.3	52.89	4725	77	3	3	1	68	19
WYN246	SH17SF1725	East	Jiangsu	2017	Chicken				Typhimurium	Food-slaughter	8009303	1201395518	98.71	95.71	52.64	4940	114	3	3	1	72	34
WYN247	SH17SF1947	East	Shandong	2017	Chicken				Typhimurium	Food-slaughter	6629850	994477618	98.94	96.24	52.89	4598	52	3	3	1	69	19
WYN248	SH17SF1913	South	Guangdong	2018	Chicken				Typhimurium	Food-slaughter	7949973	1192496003	98.66	95.55	52.78	4640	72	3	3	1	74	34
WYN249	SH18SF670	East	Shandong	2018	Chicken				Typhimurium	Food-slaughter	9281790	1392268552	98.76	95.82	52.86	4621	78	3	3	1	70	19
WYN25	SH07G160	East	Shanghai	2007	Human feces	Gastro-intestinal infection	M	Adult	Typhimurium	Adult	13763413	2064512055	98.51	95.01	53.05	4602	54	3	3	1	69	19
WYN250	SH18SF1855	East	Shandong	2018	Chicken				Typhimurium	Food-slaughter	7789345	1168401812	98.64	95.51	52.89	4623	72	3	3	1	70	9161
WYN251	SH06SF06	East	Shanghai	2006	Chicken				Typhimurium	Food-wet market	9077953	1361692973	98.6	95.4	52.36	4914	84	3	3	1	76	34
WYN252	SH08SF032	East	Shanghai	2008	Chicken				Typhimurium	Food-wet market	7612232	1141834845	98.53	95.23	53.24	4622	68	3	4	1	75	19
WYN253	SH18SF1253	East	Shanghai	2008	Chicken				Typhimurium	Food-wet market	7304655	1095698393	98.64	95.51	52.71	4681	81	3	3	1	76	34
WYN254	SH18SF1277	East	Shanghai	2009	Chicken				Typhimurium	Food-wet market	7749580	1162437076	98.59	95.37	53.04	4609	58	3	3	1	69	19
WYN256	SH10SF134	East	Shanghai	2010	Chicken				Typhimurium	Food-wet market	7528716	1129307413	98.59	95.39	53.03	4654	52	3	4	1	73	19
WYN257	SH10SF308	East	Shanghai	2010	Chicken				Typhimurium	Food-wet market	8581994	1287299189	98.58	95.37	53.07	4558	56	3	3	1	69	19
WYN258	SH11SF035	East	Shanghai	2011	Chicken				Typhimurium	Food-wet market	8408669	1261300401	98.65	95.54	52.96	4621	75	3	3	1	70	19
WYN259	SH11SF304	East	Shanghai	2011	Chicken				Typhimurium	Food-wet market	6758588	1013788307	98.56	95.31	52.79	4738	76	3	4	1	77	19
WYN26	SH07G166	East	Shanghai	2007	Human feces	Gastro-intestinal infection	M	Adult	Typhimurium	Adult	9926183	1488927542	98.5	94.97	52.96	4610	53	3	4	1	72	19
WYN260	SH12SF012	East	Shanghai	2012	Chicken				Typhimurium	Food-wet market	7570536	1135580457	98.62	95.47	52.96	4622	73	3	3	1	70	19
WYN261	SH12SF142	East	Shanghai	2012	Chicken				Typhimurium	Food-wet market	7830024	1174503719	98.58	95.36	52.63	4883	75	3	3	1	79	34
WYN262	SH12SF427	East	Shanghai	2012	Chicken				Typhimurium	Food-wet market	7039594	1055939216	98.6	95.42	52.95	4725	65	3	3	1	77	34
WYN263	SH12SF446	East	Shanghai	2012	Chicken				Typhimurium	Food-wet market	8185250	1227787551	98.7	95.68	52.51	4676	61	3	4	1	72	19
WYN264	SH13SF512	South	Guangdong	2013	Chicken				Typhimurium	Food-wet market	7945305	1191795760	98.62	95.46	52.38	4803	74	3	3	1	77	34
WYN265	SH13SF915	East	Shanghai	2013	Chicken				Typhimurium	Food-wet market	7525456	1128818516	98.59	95.35	53.04	4623	72	3	3	1	70	19
WYN266	SH13SF934	East	Shanghai	2013	Chicken				Typhimurium	Food-wet market	7609470	1141420546	98.62	95.47	53.04	4713	79	3	3	1	71	34
WYN267	SH16SF1040	South-West	Sichuan	2013	Chicken				Typhimurium	Food-wet market	9268805	1390320774	98.64	95.51	53.01	4610	56	3	3	1	68	19
WYN268	SH16SF1132	South-West	Sichuan	2014	Chicken				Typhimurium	Food-wet market	8439001	1265850286	98.59	95.39	52.57	4760	69	3	3	1	74	34
WYN269	SH14SF313	East	Shanghai	2014	Chicken				Typhimurium	Food-wet market	7184403	1077660461	98.64	95.51	52.93	4621	72	3	3	1	70	19
WYN27	SH16G2741	South	Guangxi	2008	Human feces	Gastro-intestinal infection	F	6m	Typhimurium	Child	10394922	1559238424	98.57	95.16	52.62	4835	85	3	6	1	75	34
WYN270	SH18SF1760	North-East	Heilongjiang	2015	Chicken				Typhimurium	Food-wet market	8351977	1252796559	98.7	95.67	52.84	4661	86	2	3	1	73	19
WYN271	SH18SF1764	North-East	Heilongjiang	2015	Chicken				Typhimurium	Food-wet market	7397557	1109633555	98.64	95.51	53.06	4623	72	3	3	1	70	19
WYN272	SH15SF022	East	Shanghai	2015	Chicken				Typhimurium	Food-wet market	8440260	1266039105	98.68	95.59	52.93	4621	77	3	3	1	69	19
WYN273	SH15SF067	East	Shanghai	2015	Chicken				Typhimurium	Food-wet market	7198092	1079713818	98.59	95.39	52.83	4637	78	3	3	1	70	19
WYN274	SH15SF163	South	Guangdong	2015	Chicken				Typhimurium	Food-wet market	6382358	957353823	98.61	95.45	52.78	4638	71	3	3	1	72	34
WYN275	SH15SF164	South	Guangdong	2015	Chicken				Typhimurium	Food-wet market	7124086	1068612987	98.54	95.24	52.83	4715	75	3	3	1	78	34
WYN276	SH15SF271	East	Shanghai	2015	Chicken				Typhimurium	Food-wet market	7032271	1054840682	98.56	95.32	52.89	4634	69	3	3	1	69	19
WYN277	SH17SF1508	East	Zhejiang	2015	Chicken				Typhimurium	Food-wet market	7327350	1099102591	98.65	95.53	52.52	4628	79	3	3	1	74	34
WYN278	SH16SF049	South	Guangdong	2016	Chicken				Typhimurium	Food-wet market	8585620	1287843145	98.65	95.52	51.85	4748	80	3	3	1	73	19
WYN279	SH16SF1312	East	Shanghai	2016	Chicken				Typhimurium	Food-wet market	7027958	1054193815	98.6	95.41	52.79	4656	52	3	4	1	75	19
WYN28	SH16G2742	South	Guangxi	2008	Human feces	Gastro-intestinal infection	M	Child	Typhimurium	Child	21395979	3209396895	98.33	94.58	52.8	4781	47	3	4	1	73	19
WYN280	SH16SF1349	South	Guangdong	2016	Chicken				Typhimurium	Food-wet market	8559894	1283984160	98.67	95.6	52.69	4690	82	3	4	1	74	34
WYN281	SH16SF1375	South	Guangdong	2016	Chicken				Typhimurium	Food-wet market	9066991	1360048772	98.63	95.51	52.42	4744	81	3	3	1	73	34
WYN282	SH16SF1377	South	Guangdong	2016	Chicken				Typhimurium	Food-wet market	7658704	1148805604	98.61	95.42	52.35	4734	74	3	3	1	73	34
WYN283	SH16SF1557	East	Shanghai	2016	Chicken				Typhimurium	Food-wet market	16924001	2538600204	98.39	94.73	53.06	4765	64	3	4	1	75	19
WYN284	SH16G4741	East	Shandong	2016	Chicken				Typhimurium	Food-wet market	19828938	2974340763	98.26	94.34	53.06	4614	61	3	3	1	74	34
WYN285	SH16G4760	East	Shandong	2016	Chicken				Typhimurium	Food-wet market	6348855	952328306	98.63	95.5	52.76	4812	71	3	3	1	76	34
WYN286	SH18SF1603	South-West	Yunnan	2016	Chicken				Typhimurium	Food-wet market	17018508	2552776243	98.22	94.25	52.87	4575	66	3	3	1	74	34
WYN287	SH18SF1612	South-West	Yunnan	2017	Chicken				Typhimurium	Food-wet market	17492669	2623900495	98.29	94.43	53.14	4635	79	3	3	1	74	34
WYN288	SH17SF912	South	Guangdong	2017	Chicken				Typhimurium	Food-wet market	6147412	922111949	98.66	95.58	52.86	4480	58	3	4	1	73	19
WYN289	SH17SF1483	East	Shanghai	2017	Chicken				Typhimurium	Food-wet market	5671875	850781357	98.69	95.66	52.94	4799	76	3	3	1	72	99
WYN29	SH16G2744	South	Guangxi	2008	Human feces	Gastro-intestinal infection	F	1	Typhimurium	Child	11319274	1697891181	98.48	94.33	52.73	4852	80	3	3	1	75	34
WYN290	SH17SF1748	South	Guangdong	2017	Chicken				Typhimurium	Food-wet market	16922837	2538425604	98.12	94.01	51.87	4431	52	3	4	1	73	19
WYN291	SH17SF2071	South	Guangxi	2018	Chicken				Typhimurium	Food-wet market	15852784	2377917600	97.16	92.53	52.66	4433	56	3	4	1	73	19
WYN292	SH18SF176	South	Guangdong	2018	Chicken				Typhimurium	Food-wet market	10987564	1648134600	97.29	92.77	52.12	4779	84	3	3	1	74	34
WYN293	SH18SF430	South	Guangdong	2018	Chicken				Typhimurium	Food-wet market	10097970	1514695500	97.25	92.64	52.77	4568	54	3	4	1	73	99
WYN294	SH18SF1602	South-West	Yunnan	2018	Chicken				Typhimurium	Food-wet market	11278576	1691786400	97.15	92.44	52.62	4632	75	3	3	1	70	19
WYN295	SH18SF1890	East	Shanghai	2018	Chicken				Typhimurium	Food-wet market	11594168	1739125200	97.23	92.67	52.67	4602	58	3	3	1	69	19
WYN296	SH18G3139	South	Guangxi	2018	Chicken				Typhimurium	Food-wet market	13501210	2025181500	97.21	92.59	52.61	4524	58	3	4	1	77	19
WYN297	SH19SF079	South	Guangdong	2019	Chicken				Typhimurium	Food-wet market	8088228	1213234200	97.06	92.32	51.65	4757	76	3	3	1	76	34
WYN298	SH19G590	East	Shanghai	2019	Chicken				Typhimurium	Food-wet market	11751642	1762746300	97.08	92.41	52.68	4622	74	3	3	1	70	19
WYN299	SH10SF177	East	Shanghai	2010	Chicken				Typhimurium	Animal-farm	12636328	1895449200	97.3	92.84	52.66	4558	59	3	3	1	70	19
WYN3	SH06G022	East	Shanghai	2006	Human feces	Gastro-intestinal infection	M	Adult	Typhimurium	Adult	9853727	1478059151	98.57	95.17	52.98	4555	56	3	3	1	69	19
WYN30	SH16G2745	South	Guangxi	2008	Human feces	Gastro-intestinal infection	F	9m	Typhimurium	Child	25712940	3856941000	97.49	93.16	52.78	4641	67	3	3	1	74	34
WYN300	SH11SF434	East	Shanghai	2011	Chicken				Typhimurium	Animal-farm	8874998	1331249700	97.28	92.68	52.29	4764	74	3	3	1	76	34
WYN301	SH11SF437	East	Shanghai	2011	Chicken				Typhimurium	Animal-farm	10953214	1642982100	97.36	92.95	52.56	4794	79	3	3	1	77	34
WYN302	SH11SF438	East	Shanghai	2011	Chicken				Typhimurium	Animal-farm	6928906	1039335900	97.16	92.5	52.51	4787	80	3	3	1	75	34
WYN303	SH11SF439	East	Shanghai	2011	Chicken				Typhimurium	Animal-farm	8584830	1287724500	97.16	92.62	52.69	4622	78	3	3	1	70	19
WYN304	SH17SF281	Central	Henan	2012	Chicken				Typhimurium	Animal-farm	11321798	1698269700	97.11	92.34	52.33	4905	82	3	3	1	74	34
WYN305	SH17SF292	Central	Hubei	2012	Chicken				Typhimurium	Animal-farm	12638240	1895736000	97.07	92.31	52.71	4657	99	3	4	1	74	19
WYN306	SH17SF297	Central	Hubei	2012	Chicken				Typhimurium	Animal-farm	12432396	1864859400	97.19	92.53	52.5	4767	74	3	3	1	77	34
WYN307	SH17SF301	Central	Hubei	2012	Chicken				Typhimurium	Animal-farm	13991888	2098783200	97.23	92.7	52.87	4678	102	3	4	1	74	19
WYN308	SH14SF212	East	Shanghai	2014	Chicken				Typhimurium	Animal-farm	11387986	1708197900	97.1	92.31	52.54	4748	76	3	3	1	74	34
WYN31	SH16G2765	South	Guangxi	2008	Human feces	Gastro-intestinal infection	F	3	Typhimurium	Child	12897188	1934578297	98.49	94.96	52.91	4746	76	3	3	1	76	34
WYN310	SH17SF345	South	Guangdong	2014	Chicken				Typhimurium	Animal-farm	12468028	1870204200	97.07	92.32	52.59	4685	105	3	4	1	74	19
WYN311	SH17SF346	Central	Hubei	2014	Chicken				Typhimurium	Animal-farm	11382960	1707444000	97.22	92.68	52.56	4690	111	3	4	1	74	19
WYN312	SH15SF028	East	Shanghai	2015	Chicken				Typhimurium	Animal-farm	10668266	1600239900	97.21	92.57	52.73	4580	50	2	3	1	72	19
WYN313	SH15SF228	South	Guangdong	2015	Chicken				Typhimurium	Animal-farm	11145374	1671806100	97.04	92.25	52.61	4658	90	3	4	1	74	34
WYN314	SH15SF230	South	Guangdong	2015	Chicken				Typhimurium	Animal-farm	11821626	1773243900	97.17	92.48	52.58	4622	74	3	3	1	69	19
WYN315	SH17SF352	Central	Hubei	2016	Chicken				Typhimurium	Animal-farm	10421754	1563263100	97.22	92.66	52.57	4832	85	3	3	1	76	34
WYN316	SH17SF266	Central	Hubei	2017	Chicken				Typhimurium	Animal-farm	11701854	1755278100	97.19	92.48	52.36	4706	92	3	4	1	74	19
WYN317	SH17SF271	East	Jiangxi	2017	Chicken				Typhimurium	Animal-farm	8420790	1263118500	97.14	92.41	52.26	4797	71	3	4	1	72	19
WYN318	SH17SF272	East	Jiangxi	2017	Chicken				Typhimurium	Animal-farm	21812994	3271949100	97.11	92.42	52.59	4756	111	3	4	1	72	19
WYN319	SH17SF273	Central	Hunan	2017	Chicken				Typhimurium	Animal-farm	8210626	1231593900	97.33	92.9	52.37	4884	69	3	3	1	76	34
WYN32	SH16G2768	South	Guangxi	2008	Human feces	Gastro-intestinal infection	M	Child	Typhimurium	Child	26368980	3955347000	97.33	92.82	52.67	4696	69	3	3	1	77	34
WYN320	SH17SF274	Central	Hubei	2017	Chicken				Typhimurium	Animal-farm	20277754	3041663100	97.14	92.45	52.6	4873	68	3	3	1	76	34
WYN321	SH17SF1064	Central	Hubei	2017	Chicken				Typhimurium	Animal-farm	18620660	2793099000	97.02	92.13	52.69	4609	49	3	3	1	72	1920
WYN322	SH17SF1259	Central	Hubei	2017	Chicken				Typhimurium	Animal-farm	10465364	1569804600	97.1	92.38	53.43	4645	81	3	4	1	72	19
WYN323	SH17SF2042	South	Guangxi	2018	Chicken				Typhimurium	Animal-farm	21604598	3240689700	97.25	92.66	52.67	4635	59	3	3	1	70	19
WYN324	SH17SF1662	East	Zhejiang	2017	Pig				Typhimurium	Food-slaughter	21271884	3190782600	97.16	92.42	52.56	4393	48	3	4	1	73	19
WYN325	SH17SF1680	East	Zhejiang	2017	Pig				Typhimurium	Food-slaughter	18767190	2815078500	97.18	92.47	45.76	4998	115	3	10	1	82	34
WYN326	SH17SF1688	East	Zhejiang	2017	Pig				Typhimurium	Food-slaughter	16728976	2509346400	97.2	92.67	52.75	4758	73	3	3	1	75	34
WYN327	SH06SF08	East	Shanghai	2006	Pig				Typhimurium	Food-wet market	9656668	1448500200	97.23	92.73	52.13	4941	90	3	3	1	77	34
WYN328	SH06SF18	East	Shanghai	2006	Pig				Typhimurium	Food-wet market	10847996	1627199400	97.27	92.65	52.29	4874	82	3	3	1	77	34
WYN329	SH18SF1321	East	Shanghai	2008	Pig				Typhimurium	Food-wet market	17295378	2594306700	96.9	91.94	52.61	4433	44	3	4	1	73	9164
WYN33	SH14G1885	South	Guangxi	2008	Human feces	Gastro-intestinal infection	M	Child	Typhimurium	Child	8361003	1254150586	98.62	95.45	52.78	4665	71	3	3	1	77	34
WYN330	SH18SF1322	East	Shanghai	2008	Pig				Typhimurium	Food-wet market	18750754	2812613100	97.15	92.51	52.45	4809	83	3	3	1	76	34
WYN331	SH08SF029	East	Shanghai	2008	Pig				Typhimurium	Food-wet market	20271966	3040794900	97.11	92.35	52.32	4767	81	3	3	1	75	34
WYN332	SH09SF112	East	Shanghai	2009	Pig				Typhimurium	Food-wet market	11009466	1651419900	97	92.08	52.5	4702	67	3	3	1	77	34
WYN333	SH09SF113	East	Shanghai	2009	Pig				Typhimurium	Food-wet market	16257740	2438661000	97.3	92.76	52.42	4607	51	3	4	1	72	19
WYN335	SH18SF1102	East	Shanghai	2009	Pig				Typhimurium	Food-wet market	16032462	2404869300	97.13	92.43	52.47	4701	70	3	3	1	77	34
WYN336	SH10SF004	East	Shanghai	2010	Pig				Typhimurium	Food-wet market	11690198	1753529700	96.99	91.97	52.42	4907	81	2	3	1	77	34
WYN337	SH10SF025	East	Shanghai	2010	Pig				Typhimurium	Food-wet market	12339482	1850922300	97.04	92.22	52.41	4763	77	3	3	1	75	34
WYN338	SH10SF083	East	Shanghai	2010	Pig				Typhimurium	Food-wet market	11002054	1650308100	97.16	92.43	49.67	4759	77	3	3	1	78	34
WYN339	SH10SF243	East	Shanghai	2010	Pig				Typhimurium	Food-wet market	14799172	2219875800	97.08	92.35	52.74	4710	65	3	3	1	77	9162
WYN34	SH14G1888	South	Guangxi	2008	Human feces	Gastro-intestinal infection	F	7m	Typhimurium	Child	18939534	2840930225	98.19	94.17	52.83	4435	43	3	4	1	73	19
WYN340	SH10SF254	East	Shanghai	2010	Pig				Typhimurium	Food-wet market	13192118	1978817700	97.07	92.27	52.22	4749	72	3	3	1	75	34
WYN341	SH10SF304	East	Shanghai	2010	Pig				Typhimurium	Food-wet market	10538496	1580774400	97.16	92.48	52.51	4846	78	3	3	1	76	34
WYN342	SH11SF145	East	Shanghai	2011	Pig				Typhimurium	Food-wet market	11068124	1660218600	97.29	92.62	52.61	4751	90	3	3	1	73	34
WYN343	SH11SF167	East	Shanghai	2011	Pig				Typhimurium	Food-wet market	10465162	1569774300	97.17	92.52	52.46	4978	90	3	3	1	77	34
WYN344	SH11SF172	East	Shanghai	2011	Pig				Typhimurium	Food-wet market	10837752	1625662800	97.3	92.79	52.59	4734	85	3	3	1	75	34
WYN345	SH11SF283	East	Shanghai	2011	Pig				Typhimurium	Food-wet market	12016564	1802484600	97.2	92.58	52.71	4424	44	3	4	1	72	19
WYN346	SH11SF420	East	Shanghai	2011	Pig				Typhimurium	Food-wet market	12355002	1853250300	97.15	92.43	52.33	4788	81	3	4	1	75	34
WYN347	SH11SF447	East	Shanghai	2011	Pig				Typhimurium	Food-wet market	12920192	1938028800	97.12	92.34	51.8	4889	79	3	3	1	77	34
WYN348	SH18SF1171	East	Shanghai	2012	Pig				Typhimurium	Food-wet market	12465170	1869775500	97.14	92.39	52.27	4426	38	3	4	1	73	19
WYN349	SH18SF1172	East	Shanghai	2012	Pig				Typhimurium	Food-wet market	11524576	1728686400	97.09	92.32	52.42	4900	75	3	3	1	77	34
WYN35	SH08JA06	East	Shanghai	2008	Human feces	Gastro-intestinal infection	M	Adult	Typhimurium	Adult	10876066	1631409993	98.41	94.73	52.79	4416	37	3	4	1	71	19
WYN350	SH12SF034	East	Shanghai	2012	Pig				Typhimurium	Food-wet market	11866402	1779960300	96.97	92.03	52.3	4878	77	3	4	1	77	34
WYN351	SH12SF122	East	Shanghai	2012	Pig				Typhimurium	Food-wet market	10474006	1571100900	97.18	92.57	52.5	4747	54	3	4	1	77	19
WYN352	SH12SF136	East	Shanghai	2012	Pig				Typhimurium	Food-wet market	10874968	1631245200	97.37	92.86	51.62	4874	71	3	3	1	77	34
WYN353	SH12SF321	East	Shanghai	2012	Pig				Typhimurium	Food-wet market	15248518	2287277700	97.22	92.57	52.21	4557	58	3	4	1	71	19
WYN354	SH13SF003	East	Shanghai	2013	Pig				Typhimurium	Food-wet market	11420604	1713090600	97.23	92.6	52.75	4425	44	3	5	1	73	19
WYN355	SH13SF112	East	Shanghai	2013	Pig				Typhimurium	Food-wet market	13291276	1993691400	97.15	92.49	52.57	4860	80	3	3	1	77	34
WYN356	SH13SF130	East	Shanghai	2013	Pig				Typhimurium	Food-wet market	13205736	1980860400	97.2	92.53	51.94	4612	53	3	4	1	73	19
WYN357	SH13SF261	East	Shanghai	2013	Pig				Typhimurium	Food-wet market	9730298	1459544700	97.23	92.62	52.68	4690	72	3	3	1	74	34
WYN358	SH13SF553	South	Guangdong	2013	Pig				Typhimurium	Food-wet market	12305266	1845789900	97.27	92.65	53.53	4779	76	3	3	1	75	19
WYN359	SH16SF1012	South-West	Sichuan	2013	Pig				Typhimurium	Food-wet market	5907256	886088400	97.78	93.76	51.99	4720	81	3	3	1	73	34
WYN36	SH08G001	East	Shanghai	2008	Human feces	Gastro-intestinal infection	F	55	Typhimurium	Adult	10916603	1637490573	98.51	94.97	52.93	4604	53	3	3	1	68	19
WYN360	SH16SF1014	South-West	Sichuan	2013	Pig				Typhimurium	Food-wet market	5140808	771121200	97.13	92.35	52.51	4892	96	3	3	1	74	34
WYN362	SH16SF1107	South-West	Sichuan	2014	Pig				Typhimurium	Food-wet market	12965994	1944899100	97.29	92.66	52.51	4726	67	3	3	0	74	34
WYN363	SH16SF1108	South-West	Sichuan	2014	Pig				Typhimurium	Food-wet market	13778774	2066816100	97.24	92.6	52.5	4635	64	3	3	1	74	34
WYN364	SH14SF020	East	Shanghai	2014	Pig				Typhimurium	Food-wet market	11899062	1784859300	97.09	92.29	52.72	4678	58	3	4	1	73	9163
WYN365	SH14SF058	East	Shanghai	2014	Pig				Typhimurium	Food-wet market	18576544	2786481600	97.15	92.44	52.69	4712	78	3	3	1	76	34
WYN366	SH14SF114	East	Shanghai	2014	Pig				Typhimurium	Food-wet market	10992452	1648867800	97.07	92.23	52.44	4667	51	3	4	1	73	19
WYN367	SH14SF292	East	Shanghai	2014	Pig				Typhimurium	Food-wet market	11192494	1678874100	97.25	92.68	52.51	4776	74	3	3	1	76	34
WYN368	SH14SF398	East	Shanghai	2014	Pig				Typhimurium	Food-wet market	11340382	1701057300	97	92.07	52.81	4747	80	3	3	1	75	34
WYN369	SH14SF454	East	Shanghai	2014	Pig				Typhimurium	Food-wet market	12814706	1922205900	97.16	92.42	52.53	4737	55	3	4	1	73	19
WYN37	SH08G002	East	Shanghai	2008	Human feces	Gastro-intestinal infection	F	49	Typhimurium	Adult	9774492	1466173811	98.53	95.07	53.14	4611	52	3	3	1	70	19
WYN370	SH18SF1766	North-East	Heilongjiang	2015	Pig				Typhimurium	Food-wet market	13294970	1994245500	97.23	92.59	52.74	4623	74	3	3	1	70	19
WYN371	SH15SF060	East	Shanghai	2015	Pig				Typhimurium	Food-wet market	14908520	2236278000	97.17	92.38	52.35	4804	69	3	3	1	77	9162
WYN372	SH15SF066	East	Shanghai	2015	Pig				Typhimurium	Food-wet market	18196776	2729516400	97.09	92.31	52.64	4670	75	2	4	1	72	19
WYN373	SH15SF261	East	Shanghai	2015	Pig				Typhimurium	Food-wet market	10810648	1621597200	97.23	92.53	52.39	4772	75	3	3	1	74	34
WYN374	SH15SF319	South	Guangdong	2015	Pig				Typhimurium	Food-wet market	12745892	1911883800	97	92.09	51.21	4813	72	3	3	1	78	34
WYN375	SH15SF320	South	Guangdong	2015	Pig				Typhimurium	Food-wet market	10993136	1648970400	97.29	92.76	52.67	4631	61	3	3	1	74	34
WYN376	SH16SF019	Central	Henan	2015	Pig				Typhimurium	Food-wet market	12515108	1877266200	97.22	92.55	52.73	4688	88	3	3	1	74	34
WYN377	SH16SF062	South	Guangdong	2016	Pig				Typhimurium	Food-wet market	11473296	1720994400	97.23	92.61	52.44	4397	58	3	4	1	71	19
WYN378	SH16SF144	South	Guangdong	2016	Pig				Typhimurium	Food-wet market	12658866	1898829900	97.13	92.32	52.52	4582	75	3	4	1	72	34
WYN379	SH16SF708	South	Guangdong	2016	Pig				Typhimurium	Food-wet market	9768680	1465302000	97.17	92.45	52.2	4628	95	3	4	1	74	19
WYN38	SH08G039	East	Shanghai	2008	Human feces	Gastro-intestinal infection	F	82	Typhimurium	Adult	9666455	1449968275	98.52	95.05	53.11	4605	58	3	3	1	71	19
WYN380	SH16SF815	South	Guangdong	2016	Pig				Typhimurium	Food-wet market	11028514	1654277100	97.21	92.49	52.52	4447	62	3	3	1	74	34
WYN381	SH16SF1090	South	Guangdong	2016	Pig				Typhimurium	Food-wet market	11870560	1780584000	97.15	92.31	52.29	4811	77	3	3	1	77	34
WYN382	SH16SF1572	East	Shanghai	2016	Pig				Typhimurium	Food-wet market	12977870	1946680500	97.1	92.32	52.18	4742	76	3	3	1	74	34
WYN383	SH17SF365	East	Shanghai	2017	Pig				Typhimurium	Food-wet market	11219510	1682926500	97.27	92.66	52.26	4862	87	3	3	1	77	34
WYN384	SH17SF440	South	Guangdong	2017	Pig				Typhimurium	Food-wet market	11764766	1764714900	97.42	93.01	52.39	4777	82	3	3	1	74	34
WYN385	SH17SF506	North	Beijing	2017	Pig				Typhimurium	Food-wet market	19330342	2899551300	97.16	92.43	52.17	4862	77	3	4	1	76	34
WYN386	SH17SF511	North	Beijing	2017	Pig				Typhimurium	Food-wet market	16190964	2428644600	97.13	92.38	52.63	4614	62	3	3	1	76	34
WYN387	SH17SF1024	North	Shanxi	2017	Pig				Typhimurium	Food-wet market	10883884	1632582600	97.11	92.33	52.42	4590	46	3	3	1	73	34
WYN388	SH17SF1557	East	Shanghai	2017	Pig				Typhimurium	Food-wet market	11684580	1752687000	97.3	92.71	52.48	4756	84	3	3	1	76	34
WYN389	SH18SF1609	South-West	Yunnan	2017	Pig				Typhimurium	Food-wet market	11919646	1787946900	97.27	92.68	52.5	4376	44	3	4	1	71	19
WYN39	SH08G043	East	Shanghai	2008	Human feces	Gastro-intestinal infection	F	50	Typhimurium	Adult	19315426	2897314037	98.2	94.22	53.13	4654	58	3	4	1	69	19
WYN390	SH17SF1188	Central	Shanghai	2017	Pig				Typhimurium	Food-wet market	13496546	2024481900	97.05	92.18	52.7	4558	63	3	3	1	74	34
WYN391	SH18SF048	South	Guangdong	2018	Pig				Typhimurium	Food-wet market	10671872	1600780800	97.23	92.56	52.42	4843	77	3	3	1	77	34
WYN392	SH18SF094	South	Guangxi	2018	Pig				Typhimurium	Food-wet market	13135436	1970315400	97.47	93.05	52.71	4656	69	3	3	1	74	34
WYN393	SH18SF507	South	Guangdong	2018	Pig				Typhimurium	Food-wet market	14542770	2181415500	97.28	92.65	52.47	4796	71	3	3	1	77	34
WYN394	SH18SF797	South	Guangdong	2018	Pig				Typhimurium	Food-wet market	11746956	1762043400	97.19	92.57	52.32	4825	83	3	3	1	76	34
WYN395	SH18SF857	South	Guangdong	2018	Pig				Typhimurium	Food-wet market	10447192	1567078800	97.01	92.2	51.8	4563	68	3	5	1	74	34
WYN396	SH18SF1258	East	Shanghai	2018	Pig				Typhimurium	Food-wet market	13837754	2075663100	97.25	92.6	52.47	4535	70	3	4	1	71	19
WYN397	SH19SF047	South	Guangdong	2019	Pig				Typhimurium	Food-wet market	12208560	1831284000	97.26	92.64	52.28	4650	67	3	3	1	77	34
WYN398	SH19SF088	South	Guangdong	2019	Pig				Typhimurium	Food-wet market	13603204	2040480600	97.32	92.76	52.25	4773	76	3	3	1	77	34
WYN399	SH19SF134	South	Guangdong	2019	Pig				Typhimurium	Food-wet market	5946760	892014000	97.77	93.67	52.3	4818	80	3	3	1	77	34
WYN4	SH06G027	East	Shanghai	2006	Human feces	Gastro-intestinal infection	M	Adult	Typhimurium	Adult	11017612	1652641818	98.53	95.08	52.97	4702	60	3	3	1	70	19
WYN40	SH19G791	East	Fujian	2008	Human-blood	Extra-intestinal infection	M	Adult	Typhimurium	Adult	10221568	1533235348	98.55	95.11	52.8	4695	73	3	3	1	77	34
WYN400	SH19SF183	East	Shanghai	2019	Pig				Typhimurium	Food-wet market	7226290	1083943500	97.12	92.33	51.79	4810	71	3	3	1	76	34
WYN401	SH19SF238	East	Shanghai	2019	Pig				Typhimurium	Food-wet market	11038868	1655830200	97.4	92.87	52.3	4496	53	3	4	1	74	19
WYN402	SH19SF255	South	Guangdong	2019	Pig				Typhimurium	Food-wet market	16926958	2539043700	97.26	92.7	52.53	4792	75	3	3	1	73	34
WYN403	SH10SF260	East	Shanghai	2010	Pig				Typhimurium	Animal-farm	15875289	2381293409	98.44	94.21	52.11	4554	87	3	4	1	74	19
WYN404	SH11SF393	East	Shanghai	2011	Pig				Typhimurium	Animal-farm	11339112	1700866800	97.2	92.53	52.42	4873	80	3	3	1	76	34
WYN405	SH17SF306	Central	Hubei	2012	Pig				Typhimurium	Animal-farm	11081688	1662253200	97.29	92.73	51.97	4810	85	3	3	1	77	34
WYN406	SH17SF307	Central	Hubei	2012	Pig				Typhimurium	Animal-farm	11359500	1703925000	97.09	92.24	52.51	4813	74	3	3	1	77	34
WYN407	SH17SF310	North	Inner Mongolia	2012	Pig				Typhimurium	Animal-farm	11401726	1710258900	97.28	92.69	52.49	4773	72	3	3	1	76	34
WYN408	SH12SF431	East	Shanghai	2012	Pig				Typhimurium	Animal-farm	14593986	2189097900	97.24	92.56	52.26	4666	54	3	4	1	71	19
WYN409	SH17SF311	Central	Henan	2013	Pig				Typhimurium	Animal-farm	10513264	1576989600	97.24	92.6	52.76	4802	76	3	3	1	75	34
WYN410	SH17SF313	Central	Hubei	2013	Pig				Typhimurium	Animal-farm	12821452	1923217800	97.22	92.6	51.13	4765	78	3	3	1	76	34
WYN411	SH17SF317	Central	Hubei	2013	Pig				Typhimurium	Animal-farm	15565436	2334815400	97.13	92.34	52.41	4771	122	3	5	1	74	19
WYN412	SH17SF322	South	Guangdong	2013	Pig				Typhimurium	Animal-farm	14218676	2132801400	97.23	92.54	52.3	4972	96	3	3	1	78	34
WYN413	SH17SF325	Central	Hunan	2013	Pig				Typhimurium	Animal-farm	13206930	1981039500	97.19	92.55	52.69	4700	83	3	3	1	76	19
WYN414	SH17SF331	Central	Hubei	2013	Pig				Typhimurium	Animal-farm	12012694	1801904100	97.22	92.52	52.42	4870	64	3	3	1	74	34
WYN415	SH17SF340	South-West	Yunnan	2013	Pig				Typhimurium	Animal-farm	12529746	1879461900	97.3	92.68	52.42	4681	101	3	4	1	74	19
WYN416	SH17SF965	South	Guangdong	2013	Pig				Typhimurium	Animal-farm	11932700	1789905000	97.29	92.72	52.55	4809	75	3	3	1	77	34
WYN417	SH17SF966	Central	Hubei	2013	Pig				Typhimurium	Animal-farm	12045810	1806871500	97.2	92.49	51.57	4817	86	3	3	1	77	34
WYN418	SH17SF967	South	Guangdong	2013	Pig				Typhimurium	Animal-farm	13503984	2025597600	97.12	92.39	52.5	4692	104	3	4	1	74	19
WYN419	SH14SF192	East	Shanghai	2014	Pig				Typhimurium	Animal-farm	10825540	1623831000	97.17	92.52	52.07	4912	93	3	3	1	80	34
WYN42	SH08G142	East	Shanghai	2008	Human feces	Gastro-intestinal infection	M	Adult	Typhimurium	Adult	11801913	1770287060	98.53	95.07	52.95	4653	54	3	4	1	73	19
WYN420	SH17SF949	East	Guangdong	2014	Pig				Typhimurium	Animal-farm	13403690	2010553500	97.27	92.63	52.31	4690	109	3	4	1	74	19
WYN421	SH17SF955	East	Shandong	2014	Pig				Typhimurium	Animal-farm	12896632	1934494800	97.3	92.71	52.5	4744	85	3	3	1	77	34
WYN422	SH17SF929	North	Guangdong	2014	Pig				Typhimurium	Animal-farm	13212918	1981937700	97.24	92.55	52.4	4898	80	3	3	1	75	34
WYN423	SH17SF932	South	Guangdong	2014	Pig				Typhimurium	Animal-farm	12700708	1905106200	97.14	92.28	52.29	4760	78	3	3	1	75	34
WYN424	SH17SF943	South	Guangdong	2014	Pig				Typhimurium	Animal-farm	12470324	1870548600	97.45	92.98	52.03	4574	86	3	4	1	74	19
WYN425	SH17SF958	Central	Hubei	2014	Pig				Typhimurium	Animal-farm	14655066	2198259900	97.26	92.65	51.25	4816	87	3	3	1	77	34
WYN426	SH15SF249	South	Guangdong	2015	Pig				Typhimurium	Animal-farm	14263606	2139540900	97.23	92.62	52.3	4854	81	3	4	1	77	34
WYN427	SH17SF953	Central	Hubei	2016	Pig				Typhimurium	Animal-farm	16184274	2427641100	97.21	92.5	52.37	4835	85	3	3	1	76	34
WYN428	SH16SF191	East	Shanghai	2016	Pig				Typhimurium	Animal-farm	13000818	1950122700	97.33	92.85	52.33	4847	84	3	3	1	74	34
WYN429	SH17SF947	Central	Hubei	2016	Pig				Typhimurium	Animal-farm	9930064	1489509600	97.09	92.25	52.58	4644	100	3	4	1	74	19
WYN43	SH08G203	East	Shanghai	2008	Human feces	Gastro-intestinal infection	F	27	Typhimurium	Adult	9082165	1362324762	98.51	95	53.03	4656	58	3	3	1	70	19
WYN430	SH17SF961	East	Jiangsu	2016	Pig				Typhimurium	Animal-farm	11608184	1741227600	97.17	92.36	50.98	4790	81	3	3	1	76	34
WYN431	SH17SF963	Central	Hubei	2016	Pig				Typhimurium	Animal-farm	11393992	1709098800	97.21	92.44	51.14	4814	87	3	3	1	77	34
WYN432	SH17SF206	South	Guangxi	2017	Pig				Typhimurium	Animal-farm	11526828	1729024200	97.26	92.57	52.05	4951	104	3	3	1	75	34
WYN433	SH17SF215	South	Guangdong	2017	Pig				Typhimurium	Animal-farm	10956232	1643434800	97.15	92.37	52.31	4896	93	3	3	1	74	34
WYN434	SH17SF940	Central	Hubei	2017	Pig				Typhimurium	Animal-farm	11613418	1742012700	97.23	92.58	52.47	4687	112	3	4	1	74	19
WYN435	SH17SF1398	Central	Hubei	2017	Pig				Typhimurium	Animal-farm	11288266	1693239900	97.21	92.48	52.41	4799	72	3	3	1	76	34
WYN436	SH17SF1472	Central	Hubei	2017	Pig				Typhimurium	Animal-farm	11693652	1754047800	97.17	92.44	52.94	4628	73	3	3	1	77	19
WYN437	SH17SF1594	East	Jiangsu	2017	Pig				Typhimurium	Animal-farm	10077906	1511685900	97.19	92.48	52.42	4424	55	3	4	1	73	19
WYN438	SH17SF1598	East	Jiangsu	2017	Pig				Typhimurium	Animal-farm	12194644	1829196600	97.25	92.54	52.38	4663	87	3	3	1	74	34
WYN439	SH18SF1026	Central	Hubei	2018	Pig				Typhimurium	Animal-farm	13940608	2091091200	97.27	92.64	51.21	4813	84	3	3	1	76	34
WYN44	SH08G197	East	Shanghai	2008	Human feces	Gastro-intestinal infection	F	81	Typhimurium	Adult	9442043	1416306579	98.42	94.8	53.02	4575	67	3	3	1	70	19
WYN440	SH18G3231	South	Guangxi	2018	Pig				Typhimurium	Animal-farm	10581368	1587205200	97.14	92.37	52.42	4739	67	3	3	1	77	34
WYN441	SH18G3235	South	Guangxi	2018	Pig				Typhimurium	Animal-farm	12719912	1907986800	97.25	92.61	52.46	4662	84	3	4	1	75	34
WYN45	SH16G2796	South	Guangxi	2009	Human feces	Gastro-intestinal infection	F	2	Typhimurium	Child	8909686	1336452946	98.5	94.97	52.98	4869	83	3	3	1	77	34
WYN46	SH14G1893	South	Guangxi	2009	Human feces	Gastro-intestinal infection	F	2	Typhimurium	Child	8894531	1334179655	98.4	94.71	52.83	4641	62	3	3	1	77	34
WYN47	SH09Q38	East	Shanghai	2009	Human feces	Gastro-intestinal infection	M	Child	Typhimurium	Child	11593446	1739017015	98.48	94.92	52.69	4632	70	2	3	1	74	34
WYN48	SH18SF938	East	Shanghai	2009	Human feces	Gastro-intestinal infection	M	Child	Typhimurium	Child	11347344	1702101719	98.54	95.08	52.7	4749	73	3	3	1	75	34
WYN49	SH16G2822	South	Guangxi	2009	Human feces	Gastro-intestinal infection	M	Child	Typhimurium	Child	11522089	1728313385	98.56	95.14	52.1	4669	59	3	3	1	75	34
WYN5	SH06G042	East	Shanghai	2006	Human feces	Gastro-intestinal infection	M	Adult	Typhimurium	Adult	10713962	1607094337	98.6	95.25	52.94	4546	46	3	3	1	70	19
WYN51	SH14G1900	South	Guangxi	2009	Human feces	Gastro-intestinal infection	F	1	Typhimurium	Child	10493257	1573988565	98.57	95.17	52.92	4770	69	3	3	1	77	34
WYN52	SH09G236	East	Shanghai	2009	Human feces	Gastro-intestinal infection	F	1	Typhimurium	Child	8968513	1345276957	98.54	95.09	52.62	4824	81	3	3	1	77	34
WYN53	SH09G004	East	Shanghai	2009	Human feces	Gastro-intestinal infection	F	35	Typhimurium	Adult	10663792	1599568918	98.53	95.09	53	4610	57	3	3	1	68	19
WYN54	SH09G013	East	Shanghai	2009	Human feces	Gastro-intestinal infection	M	Adult	Typhimurium	Adult	10136596	1520489476	98.61	95.28	52.8	4715	54	3	2	1	71	19
WYN55	SH09G019	East	Shanghai	2009	Human feces	Gastro-intestinal infection	F	43	Typhimurium	Adult	11240357	1686053693	98.47	94.9	52.81	4776	79	3	3	1	76	34
WYN56	SH09G042	East	Shanghai	2009	Human feces	Gastro-intestinal infection	F	53	Typhimurium	Adult	11599110	1739866526	98.58	95.18	52.98	4563	58	3	3	1	68	1544
WYN57	SH09G049	East	Shanghai	2009	Human feces	Gastro-intestinal infection	M	Adult	Typhimurium	Adult	10352473	1552870969	98.56	95.15	53.02	4610	62	3	3	1	69	19
WYN58	SH09G136	East	Shanghai	2009	Human feces	Gastro-intestinal infection	F	78	Typhimurium	Adult	10833709	1625056485	98.51	95	53.03	4553	55	3	3	1	70	1544
WYN59	SH18SF951	East	Shanghai	2009	Human feces	Gastro-intestinal infection	F	21	Typhimurium	Adult	7886542	1182981312	98.54	95.1	53	4582	71	3	3	1	74	34
WYN6	SH06G047	East	Shanghai	2006	Human feces	Gastro-intestinal infection	F	69	Typhimurium	Adult	10396147	1559422144	98.54	95.1	52.94	4609	57	3	3	1	67	19
WYN60	SH14G1902	South	Guangxi	2009	Human feces	Gastro-intestinal infection	M	Adult	Typhimurium	Adult	10174514	1526177113	98.52	95.02	52.96	4615	70	3	3	1	77	34
WYN61	SH09G235	East	Shanghai	2009	Human feces	Gastro-intestinal infection	M	Adult	Typhimurium	Adult	9654660	1448199012	98.41	94.75	53.04	4602	50	3	3	1	69	19
WYN62	SH15G2325	South-West	Chongqing	2010	Human feces	Gastro-intestinal infection	M	Child	Typhimurium	Child	9774127	1466119060	98.53	95.06	52.52	4793	65	3	3	1	74	34
WYN63	SH10G337	East	Shanghai	2010	Human feces	Gastro-intestinal infection	F	1	Typhimurium	Child	11301429	1695214471	98.45	94.87	53.02	4637	53	3	3	1	74	34
WYN64	SH16G2882	South	Guangxi	2010	Human feces	Gastro-intestinal infection	F	1	Typhimurium	Child	9918427	1487764105	98.51	94.99	52.75	4659	81	3	3	1	76	34
WYN65	SH16G2889	South	Guangxi	2010	Human feces	Gastro-intestinal infection	F	3	Typhimurium	Child	12808639	1921295978	98.2	94.21	42.23	5006	132	4	7	1	85	34
WYN66	SH10G043	East	Shanghai	2010	Human feces	Gastro-intestinal infection	M	Child	Typhimurium	Child	10235174	1535276235	98.56	95.13	52.59	4652	53	3	4	1	71	19
WYN67	SH16G2873	South	Guangxi	2010	Human feces	Gastro-intestinal infection	M	Child	Typhimurium	Child	10582525	1587378772	98.5	94.99	52.72	4648	72	3	3	1	74	34
WYN68	SH10G096	East	Shanghai	2010	Human feces	Gastro-intestinal infection	F	3m	Typhimurium	Child	10149968	1522495255	98.49	94.96	52.76	4737	81	3	3	1	75	34
WYN69	SH10G073	East	Shanghai	2010	Human feces	Gastro-intestinal infection	M	Adult	Typhimurium	Adult	10180100	1527015148	98.42	94.79	52.99	4669	66	3	3	1	69	19
WYN7	SH06G087	East	Shanghai	2006	Human feces	Gastro-intestinal infection	M	Adult	Typhimurium	Adult	10637491	1595623754	98.52	95.05	52.94	4617	55	3	4	1	73	19
WYN70	SH18SF1359	East	Shanghai	2010	Human feces	Gastro-intestinal infection	F	36	Typhimurium	Adult	9722369	1458355456	98.67	95.46	52.8	4662	54	2	4	1	75	36
WYN71	SH14G1905	South	Guangxi	2010	Human feces	Gastro-intestinal infection	F	39	Typhimurium	Adult	10307341	1546101210	98.52	95.07	53.02	4422	61	3	4	1	73	19
WYN72	SH10G027	East	Shanghai	2010	Human feces	Gastro-intestinal infection	M	Adult	Typhimurium	Adult	9995259	1499288889	98.49	94.95	53.04	4610	53	3	4	1	73	19
WYN73	SH10G163	East	Shanghai	2010	Human feces	Gastro-intestinal infection	F	63	Typhimurium	Adult	9338728	1400809344	98.51	94.99	52.69	4684	80	3	3	1	75	34
WYN74	SH10G434	East	Shanghai	2010	Human feces	Gastro-intestinal infection	M	Adult	Typhimurium	Adult	10787135	1618070371	98.55	95.12	52.74	4742	58	3	3	1	76	34
WYN75	SH16G3431	South	Guangxi	2010	Human feces	Gastro-intestinal infection	M	Adult	Typhimurium	Adult	11227609	1684141410	98.54	95.1	52.85	4792	75	3	3	1	77	34
WYN76	SH10G637	East	Shanghai	2010	Human feces	Gastro-intestinal infection	F	23	Typhimurium	Adult	8034332	1205149915	98.5	94.96	52.76	4613	52	3	3	1	73	1544
WYN77	SH15G2333	South-West	Chongqing	2011	Human feces	Gastro-intestinal infection	F	3	Typhimurium	Child	9808344	1471251635	98.51	95.03	52.82	5028	77	3	3	1	78	34
WYN78	SH15G2336	South-West	Chongqing	2011	Human feces	Gastro-intestinal infection	F	1	Typhimurium	Child	10163389	1524508443	98.43	94.79	52.81	4723	70	3	3	1	76	34
WYN79	SH14G1943	South	Guangxi	2011	Human feces	Gastro-intestinal infection	M	Child	Typhimurium	Child	9802503	1470375527	98.59	95.23	52.5	4812	76	3	3	1	77	34
WYN8	SH06G187	East	Shanghai	2006	Human feces	Gastro-intestinal infection	M	Adult	Typhimurium	Adult	11598379	1739756990	98.61	95.28	52.91	4603	58	3	3	1	69	19
WYN80	SH11G343	East	Shanghai	2011	Human feces	Gastro-intestinal infection	M	Child	Typhimurium	Child	12186076	1827911451	98.56	95.14	52.71	4753	70	3	3	1	76	34
WYN81	SH14G1944	South	Guangxi	2011	Human feces	Gastro-intestinal infection	F	4	Typhimurium	Child	9430797	1414619633	98.54	95.11	52.52	4905	102	3	3	1	77	34
WYN82	SH11G216	East	Shanghai	2011	Human feces	Gastro-intestinal infection	M	Child	Typhimurium	Child	10448885	1567332895	98.53	95.07	52.87	4772	84	3	3	1	77	34
WYN83	SH11G737	East	Shanghai	2011	Human feces	Gastro-intestinal infection	M	Child	Typhimurium	Child	9743377	1461506603	98.58	95.22	52.68	4660	64	2	4	1	75	36
WYN84	SH11G058	East	Shanghai	2011	Human feces	Gastro-intestinal infection	M	Adult	Typhimurium	Adult	9553656	1433048503	98.45	94.86	52.57	4798	89	3	3	1	75	34
WYN85	SH11G006	East	Shanghai	2011	Human feces	Gastro-intestinal infection	F	39	Typhimurium	Adult	10344762	1551714301	98.5	94.98	52.53	4776	81	3	3	1	78	34
WYN86	SH11G130	East	Shanghai	2011	Human feces	Gastro-intestinal infection	F	57	Typhimurium	Adult	11133589	1670038495	98.51	94.99	52.99	4604	55	3	3	1	67	19
WYN87	SH11G190	East	Shanghai	2011	Human feces	Gastro-intestinal infection	M	Adult	Typhimurium	Adult	10595663	1589349597	98.52	95.02	52.97	4661	48	3	4	1	73	19
WYN88	SH16G2926	South	Guangxi	2011	Human feces	Gastro-intestinal infection	M	Adult	Typhimurium	Adult	9941846	1491276970	98.52	95.05	52.67	4714	59	3	4	1	72	19
WYN89	SH11G617	East	Shanghai	2011	Human feces	Gastro-intestinal infection	F	69	Typhimurium	Adult	10012868	1501930202	98.49	94.96	52.93	4558	56	3	3	1	69	19
WYN9	SH16G2677	South	Guangxi	2007	Human feces	Gastro-intestinal infection	M	Child	Typhimurium	Child	9127933	1369190050	98.54	95.08	53	4655	57	3	4	1	75	19
WYN90	SH11G723	East	Shanghai	2011	Human feces	Gastro-intestinal infection	M	Adult	Typhimurium	Adult	10147301	1522095214	98.48	94.92	53.07	4618	78	3	3	1	69	19
WYN91	SH11G958	East	Shanghai	2011	Human feces	Gastro-intestinal infection	F	85	Typhimurium	Adult	18216798	2732519757	98.32	94.5	52.71	4922	80	3	3	1	77	34
WYN92	SH16G2940	South	Guangxi	2011	Human feces	Gastro-intestinal infection	M	Adult	Typhimurium	Adult	9154332	1373149824	98.48	94.94	52.67	4802	80	3	3	1	75	34
WYN93	SH11G1386	East	Shanghai	2011	Human feces	Gastro-intestinal infection	F	49	Typhimurium	Adult	9575628	1436344258	98.56	95.15	52.88	4622	73	3	3	1	70	19
WYN94	SH13G1003	South-West	Yunnan	2012	Human feces	Gastro-intestinal infection	F	1	Typhimurium	Child	10514782	1577217304	98.53	95.02	52.94	4682	70	3	3	1	74	34
WYN95	SH15G2356	South-West	Chongqing	2012	Human feces	Gastro-intestinal infection	M	Child	Typhimurium	Child	9800528	1470079228	98.46	94.87	53.04	4612	65	2	3	1	74	34
WYN96	SH16G3367	South	Guangxi	2012	Human feces	Gastro-intestinal infection	M	Child	Typhimurium	Child	11849126	1777368939	98.49	94.94	52.5	4766	68	3	3	1	77	34
WYN97	SH12G006	East	Shanghai	2012	Human feces	Gastro-intestinal infection	M	Child	Typhimurium	Child	9185656	1377848492	98.5	94.99	52.92	4362	61	2	4	1	75	36
WYN98	SH12G089	East	Shanghai	2012	Human feces	Gastro-intestinal infection	M	Child	Typhimurium	Child	9112918	1366937716	98.66	95.54	52.51	4533	85	3	3	1	75	36
WYN99	SH12G307	East	Shanghai	2012	Human feces	Gastro-intestinal infection	M	Child	Typhimurium	Child	6652469	997870368	98.71	95.72	52.94	4592	56	3	3	1	70	19
XXB1	SH16G0209	East	Shanghai	2016	Blood	Extra-intestinal infection	M	3	Virchow		5666084	849912600	95.9	90.8	52.27	4298	28	2	5	1	75	16
XXB10	SH16G1963	East	Zhejiang	2016	Blood	Extra-intestinal infection	F	65	Typhimurium		7083660	1062549000	96.71	92.23	52.18	4655	53	3	3	1	71	19
XXB1000	SH16G3548	South	Guangxi	2016	Human feces	Gastro-intestinal infection	M	20	Altona		14963242	2244486300	97.43	93.33	52.41	4404	42	2	4	1	72	1549
XXB1001	SH16G3550	South	Guangxi	2016	Human feces	Gastro-intestinal infection	F	54	Newport		14354294	2153144100	97.28	93.01	52.57	4705	31	2	4	1	75	45
XXB1005	SH16G3602	South	Guangxi	2016	Human feces	Gastro-intestinal infection	F	29	Kintambo		11463432	1719514800	97.48	93.4	52.58	4344	41	2	3	1	72	8328
XXB1006	SH16G3606	South	Guangxi	2016	Human feces	Gastro-intestinal infection	M	63	Llandoff		10727148	1609072200	97.59	93.64	52.39	4598	56	2	4	1	76	8300
XXB1007	SH16G3660	South	Guangxi	2016	Human feces	Gastro-intestinal infection	M	28	Breda		10278370	1541755500	97.51	93.49	52.64	4280	25	2	3	1	74	582
XXB1008	SH16G3682	South	Guangxi	2016	Human feces	Gastro-intestinal infection	F	26	Breda		16173528	2426029200	97.46	93.36	52.61	4279	26	2	3	1	74	582
XXB1009	SH16G3705	South	Guangxi	2016	Human feces	Gastro-intestinal infection	F	43	Isangi		5328434	799265100	96.15	91.05	52.54	4292	27	2	3	1	74	216
XXB1011	SH16G3757	South	Guangxi	2016	Human feces	Gastro-intestinal infection	F	35	Adelaide		5294174	794126100	96.12	90.94	52.53	4337	46	2	3	1	76	7352
XXB1012	SH16G3777	South	Guangxi	2016	Human feces	Gastro-intestinal infection	F	20	Krefeld		6334468	950170200	96.33	91.35	52.28	4677	60	2	2	1	74	3157
XXB1013	SH16G3790	South	Guangxi	2016	Human feces	Gastro-intestinal infection	F	33	Mountpleasant		5567876	835181400	96.31	91.26	52.59	4378	47	2	3	1	73	287
XXB1015	YL13T077	South	Guangxi	2013	Human feces	Gastro-intestinal infection	F	25	Paratyphi B var. Java		6149082	922362300	96.05	90.83	52.5	4310	41	2	3	1	76	42
XXB1016	YL13T085	South	Guangxi	2013	Human feces	Gastro-intestinal infection	M	17	Welikade		6155418	923312700	96.38	91.36	52.47	4285	22	2	2	1	74	5123
XXB1017	YL13T107	South	Guangxi	2013	Human feces	Gastro-intestinal infection	F	42	Isangi		6884158	1032623700	96.48	91.59	52.6	4276	35	2	3	1	74	216
XXB1018	YL13T148	South	Guangxi	2013	Human feces	Gastro-intestinal infection	F	21	Pomona		7572458	1135868700	97.15	92.86	52.39	4220	27	1	3	1	75	451
XXB1019	YL13T149	South	Guangxi	2013	Human feces	Gastro-intestinal infection	M	22	Senftenberg		7019530	1052929500	96.38	91.39	52.5	4649	81	2	4	1	74	217
XXB1020	YL13T217	South	Guangxi	2013	Human feces	Gastro-intestinal infection	M	18	Paratyphi B var. Java		5152426	772863900	96.15	90.96	52.4	4392	49	3	2	1	75	135
XXB1021	YL13T270	South	Guangxi	2013	Human feces	Gastro-intestinal infection	F	34	Oranienburg		4875862	731379300	96.08	90.9	52.36	4221	24	2	3	1	72	23
XXB1022	YL14T017	South	Guangxi	2014	Human feces	Gastro-intestinal infection	F	22	Derby		5193184	778977600	95.82	90.42	52.38	4590	51	2	3	1	76	71
XXB1023	YL14T249	South	Guangxi	2014	Human feces	Gastro-intestinal infection	F	39	Apeyeme		5570560	835584000	95.78	90.32	52.31	4399	30	2	3	1	75	1546
XXB1024	YL14T286	South	Guangxi	2014	Human feces	Gastro-intestinal infection	F	41	Manhattan		5474904	821235600	95.58	90.21	52.36	4279	29	1	2	1	67	18
XXB1025	YL14T291	South	Guangxi	2014	Human feces	Gastro-intestinal infection	F	25	Molade		5982694	897404100	96.01	90.7	52.64	4379	30	2	6	1	75	2657
XXB1026	YL14T293	South	Guangxi	2014	Human feces	Gastro-intestinal infection	F	26	Molade		4550200	682530000	95.71	90.21	52.45	4410	29	2	6	1	75	2657
XXB1027	YL14T378	South	Guangxi	2014	Human feces	Gastro-intestinal infection	M	45	Apeyeme		6573996	986099400	96.69	91.95	52.32	4408	29	2	4	1	74	1546
XXB1029	YL14T409	South	Guangxi	2014	Human feces	Gastro-intestinal infection	M	27	Havana		6366274	954941100	97.7	93.89	52.47	4444	38	2	4	1	74	1527
XXB1030	YL14T411	South	Guangxi	2014	Human feces	Gastro-intestinal infection	M	37	Amoutive		10140232	1521034800	97.52	93.51	52.43	4305	24	2	4	1	70	2820
XXB1032	SH06SF07	East	Shanghai	2006	Chicken				Indiana		11203670	1680550500	97.46	93.74	53.03	4486	68	2	3	1	74	17
XXB1033	SH06SF12	East	Shanghai	2006	Vegetables				Aberdeen		13705062	2055759300	96.61	92.81	52.31	4326	29	2	2	1	72	426
XXB1034	SH06SF13	East	Shanghai	2006	Aquatic animal				Schwarzengrund		11879770	1781965500	97.58	94	52.62	4264	38	2	2	1	72	96
XXB1035	SH06SF24	East	Shanghai	2006	Chicken				Indiana		12228406	1834260900	97.18	93.29	52.26	4635	65	2	3	1	74	17
XXB1036	SH07SF12	East	Shanghai	2007	Chicken				Uganda		10222704	1533405600	97.51	93.94	52.49	4449	34	2	2	1	70	684
XXB1037	SH07SF25	East	Shanghai	2007	Pork				Paratyphi B var. Java		9858840	1478826000	97.14	93.19	52.54	4306	41	2	2	1	75	42
XXB1038	SH07SF26	East	Shanghai	2007	Chicken				Paratyphi B var. Java		10620222	1593033300	97.4	93.66	52.56	4303	41	2	2	1	75	42
XXB1039	SH07SF31	East	Shanghai	2007	Pork				Paratyphi B var. Java		9093142	1363971300	98.13	95.01	52.69	4303	41	2	3	1	76	42
XXB1040	SH07SF37	East	Shanghai	2007	Chicken				Schwarzengrund		10902530	1635379500	98.3	95.39	52.42	4304	33	2	3	1	75	96
XXB1041	SH08SF011	East	Shanghai	2008	Aquatic animal				Schwarzengrund		10556076	1583411400	98.49	95.81	52.6	4659	59	2	3	1	71	96
XXB1042	SH08SF028	East	Shanghai	2008	Aquatic animal				Schwarzengrund		9763422	1464513300	98.39	95.56	52.44	4635	54	2	3	1	70	96
XXB1043	SH08SF039	East	Shanghai	2008	Chicken				Enteritidis		11828446	1774266900	98.32	95.43	52.69	4410	29	2	2	1	73	11
XXB1044	SH08SF066	East	Shanghai	2008	Aquatic animal				Paratyphi B var. Java		10519936	1577990400	98.19	95.13	52.47	4324	45	2	6	1	75	43
XXB1045	SH08SF070	East	Shanghai	2008	Aquatic animal				Pomona		9425276	1413791400	98.2	95.21	52.55	4278	29	1	3	1	75	451
XXB1046	SH08SF105	East	Shanghai	2008	Chicken				Enteritidis		11002104	1650315600	98.29	95.38	52.75	4342	24	2	2	1	73	11
XXB1047	SH08SF138	East	Shanghai	2008	Chicken				Enteritidis		12704768	1905715200	98.17	95.1	52.82	4335	25	2	2	1	73	11
XXB1048	SH08SF140	East	Shanghai	2008	Aquatic animal				Pomona		8949062	1342359300	98.23	95.25	52.7	4336	33	1	3	1	75	451
XXB1049	SH08SF141	East	Shanghai	2008	Aquatic animal				Pomona		12289672	1843450800	98.37	95.5	52.68	4338	34	1	3	1	75	451
XXB1050	SH09SF021	East	Shanghai	2009	Aquatic animal				Bovismorbificans		11031746	1654761900	98.29	95.36	52.58	4511	38	2	4	1	77	1499
XXB1051	SH09SF036	East	Shanghai	2009	Vegetables				Sandiego		11458152	1718722800	98.28	95.34	52.3	4680	36	1	4	1	77	20
XXB1052	SH09SF040	East	Shanghai	2009	Aquatic animal				Sandiego		10744764	1611714600	98.31	95.4	52.45	4681	44	1	4	1	77	20
XXB1053	SH09SF098	East	Shanghai	2009	Duck				Isangi		7811628	1171744200	98.01	94.81	52.55	4526	31	2	3	1	76	1994
XXB1054	SH09SF117	East	Shanghai	2009	Chicken				Bredeney		13674072	2051110800	98.59	96.02	52.32	4369	23	2	3	1	75	241
XXB1055	SH09SF118	East	Shanghai	2009	Aquatic animal				Senftenberg		11121848	1668277200	98.22	95.21	52.65	4574	84	2	5	1	78	1751
XXB1056	SH09SF119	East	Shanghai	2009	Aquatic animal				Uganda		8542284	1281342600	98.11	94.97	52.64	4392	35	2	3	1	72	684
XXB1057	SH09SF176	East	Shanghai	2009	Feed				Brandenburg		13775490	2066323500	98.56	95.93	52.41	4538	41	0	3	1	73	65
XXB1058	SH09SF178	East	Shanghai	2009	Feed				Fresno		16861940	2529291000	98.33	95.45	52.68	4329	36	2	4	1	74	649
XXB1059	SH09SF181	East	Shanghai	2009	Feed				Livingstone		6592972	988945800	98.5	95.83	52.63	4559	39	2	4	1	75	638
XXB1060	SH09SF198	East	Shanghai	2009	Feed				Babelsberg		10353744	1553061600	98.39	95.59	52.37	4556	55	3	3	1	74	652
XXB1061	SH10SF058	East	Shanghai	2010	Water				Paratyphi B var. Java		9719146	1457871900	98.17	95.12	52.53	4311	40	2	3	1	76	42
XXB1062	SH10SF084	South	Guangxi	2010	Chicken				Havana		10996752	1649512800	98.26	95.3	52.64	4441	38	2	4	1	74	1527
XXB1063	SH10SF124	East	Shanghai	2010	Water				Pomona		8304712	1245706800	97.84	94.46	52.42	4333	30	1	2	1	76	451
XXB1064	SH10SF127	East	Shanghai	2010	Water				Javiana		10564346	1584651900	97.94	94.64	52.41	4193	20	2	4	1	75	437
XXB1065	SH10SF143	East	Shanghai	2010	Aquatic animal				Moualine		7980872	1197130800	97.93	94.63	52.74	4212	20	2	3	1	72	3038
XXB1066	SH10SF145	East	Shanghai	2010	Aquatic animal				Sandiego		10499048	1574857200	98.38	95.53	52.51	4480	40	1	4	1	77	20
XXB1067	SH10SF147	East	Shanghai	2010	Aquatic animal				Paratyphi B var. Java		8571860	1285779000	98.47	95.74	52.65	4365	32	2	3	1	73	127
XXB1068	SH10SF181	East	Shanghai	2010	Pork				Uganda		11687722	1753158300	98.21	95.21	52.5	4441	39	2	3	1	74	684
XXB1069	SH10SF202	East	Shanghai	2010	Aquatic animal				Schwarzengrund		10100336	1515050400	98.08	94.91	52.75	4495	39	2	3	1	75	96
XXB1070	SH10SF210	East	Shanghai	2010	Aquatic animal				Pomona		11065494	1659824100	98.52	95.89	52.57	4370	33	1	3	1	70	451
XXB1071	SH10SF213	East	Shanghai	2010	Aquatic animal				Pomona		10082550	1512382500	97.25	93.26	52.65	4367	33	1	3	1	70	451
XXB1072	SH10SF214	East	Shanghai	2010	Aquatic animal				Kedougou		9951482	1492722300	97.26	93.27	52.49	4709	47	2	4	1	76	1543
XXB1073	SH10SF217	East	Shanghai	2010	Aquatic animal				Amsterdam		10542960	1581444000	97.74	94.21	52.59	4206	26	2	4	1	76	590
XXB1074	SH10SF220	East	Shanghai	2010	Aquatic animal				Kedougou		9243652	1386547800	97.13	93.05	52.33	4712	48	2	4	1	74	1543
XXB1075	SH10SF253	East	Shanghai	2010	Aquatic animal				Paratyphi B var. Java		9788342	1468251300	97.5	93.75	52.7	4312	41	2	3	1	76	42
XXB1076	SH10SF276	East	Shanghai	2010	Aquatic animal				Give		8765012	1314751800	97.56	93.58	52.17	4618	39	2	4	1	77	516
XXB1077	SH10SF278	East	Shanghai	2010	Aquatic animal				Pomona		8744574	1311686100	97.2	93.19	52.44	4442	29	1	3	1	77	451
XXB1078	SH10SF283	East	Shanghai	2010	Aquatic animal				Pomona		9833032	1474954800	97.63	94.02	52.66	4452	40	1	3	1	70	451
XXB1079	SH10SF305	East	Shanghai	2010	Aquatic animal				Kedougou		9042568	1356385200	97.14	93.01	52.2	4829	51	2	4	1	75	1543
XXB1080	SH10SF306	East	Shanghai	2010	Chicken				Enteritidis		7768520	1165278000	97.82	94.4	52.48	4568	39	2	2	1	71	11
XXB1081	SH11SF043	East	Shanghai	2011	Aquatic animal				Pomona		10039910	1505986500	97.89	94.52	52.5	4182	25	1	3	1	70	451
XXB1082	SH11SF112	East	Shanghai	2011	Aquatic animal				Aberdeen		12512334	1876850100	98.53	95.82	52.78	4258	34	2	2	1	72	426
XXB1083	SH11SF129	East	Shanghai	2011	Chicken feces				Uganda		12104582	1815687300	98.21	95.13	52.58	4487	45	2	3	1	72	684
XXB1084	SH11SF207	East	Shanghai	2011	Water				Muenchen		8622354	1293353100	97.61	93.7	52.29	4238	20	2	4	1	74	83
XXB1085	SH11SF260	East	Shanghai	2011	Aquatic animal				I X:z4,z23:-		11058792	1658818800	97.81	94.34	52.64	4339	50	2	3	1	71	2023
XXB1086	SH11SF364	East	Shanghai	2011	Aquatic animal				Liverpool		10713144	1606971600	97.78	94.03	52.53	4555	33	2	2	1	72	1959
XXB1088	SH11SF354	East	Shanghai	2011	Chicken feces				Schwarzengrund		10515056	1577258400	98.45	95.68	52.43	4243	26	2	3	1	74	241
XXB1089	SH11SF263	East	Shanghai	2011	Duck				Gallinarum		8406762	1261014300	97.41	93.29	52.56	4642	28	0	4	1	67	3717
XXB1090	SH11SF366	East	Shanghai	2011	WasteWater				Enteritidis		13491544	2023731600	98.26	95.27	52.54	4413	25	2	2	1	70	11
XXB1091	SH11SF427	East	Shanghai	2011	Pork				Ohio		7810324	1171548600	97.43	93.3	52.54	4340	46	2	2	1	69	329
XXB1092	SH11SF440	East	Shanghai	2011	Chicken feces				Gallinarum		10196204	1529430600	97.52	93.47	53.41	4606	31	1	4	1	64	2151
XXB1093	SH11SF448	South	Guangxi	2011	Aquatic animal				Pomona		7434192	1115128800	96.77	92.37	52.7	4191	25	1	3	1	70	451
XXB1094	SH11SF449	South	Guangxi	2011	Chicken				Carrau		8542836	1281425400	97.41	93.26	52.51	4159	31	3	5	1	75	226
XXB1095	SH12SF027	East	Shanghai	2012	Pork				Jerusalem		11275060	1691259000	97.43	93.31	52.47	4386	51	2	3	1	72	1028
XXB1096	SH12SF080	East	Shanghai	2012	Aquatic animal				Pomona		8470710	1270606500	97.39	93.25	52.37	4335	34	1	3	1	70	451
XXB1097	SH12SF170	East	Shanghai	2012	Water				Senftenberg		11523442	1728516300	97.83	94.39	52.53	4533	47	2	4	1	74	185
XXB1098	SH12SF178	East	Shanghai	2012	Water				Pomona		11110126	1666518900	97.54	93.8	52.79	4113	27	1	3	1	70	451
XXB1099	SH12SF181	East	Shanghai	2012	Water				Enteritidis		9576112	1436416800	97.78	94.28	52.66	4455	29	2	2	1	73	11
XXB11	SH16G1964	East	Zhejiang	2016	Blood	Extra-intestinal infection	M	85	Rissen		6349572	952435800	95.88	91.07	52.18	4538	51	2	4	1	75	469
XXB1101	SH12SF183	East	Shanghai	2012	Water				Paratyphi B var. Java		10890076	1633511400	98.29	95.31	52.55	4323	39	2	4	1	76	42
XXB1102	SH12SF192	East	Shanghai	2012	Water				Enteritidis		11499218	1724882700	97.97	94.68	52.74	4406	31	2	2	1	73	11
XXB1103	SH12SF210	East	Shanghai	2012	Water				Liverpool		11642940	1746441000	97.54	93.54	52.49	4310	32	2	2	1	72	1959
XXB1104	SH12SF221	East	Shanghai	2012	Water				Livingstone		8349034	1252355100	97.47	93.4	52.41	4357	35	2	4	1	73	1941
XXB1105	SH12SF226	East	Shanghai	2012	Aquatic animal				Schwarzengrund		11813366	1772004900	98.2	95.14	52.32	4726	52	2	2	1	72	322
XXB1106	SH12SF239	East	Shanghai	2012	Water				Isangi		7935702	1190355300	97.41	93.26	52.48	4233	35	2	3	1	74	216
XXB1107	SH12SF240	East	Shanghai	2012	Water				Derby		9162716	1374407400	97.34	93.13	52.23	4539	33	2	4	1	76	71
XXB1108	SH12SF246	East	Shanghai	2012	Aquatic animal				IV 1,40:z4,z23:-		4210540	631581000	94.92	88.76	51.98	4308	71	0	4	1	73	8329
XXB1109	SH12SF264	East	Shanghai	2012	Pork				Jerusalem		8779484	1316922600	97.13	92.7	52.44	4389	49	2	4	1	75	1028
XXB1110	SH12SF307	East	Shanghai	2012	Duck				Liverpool		9753350	1463002500	98.14	95.01	52.62	4324	31	2	2	1	74	1959
XXB1111	SH12SF400	East	Shanghai	2012	Chicken				Enteritidis		8452966	1267944900	97.97	94.7	52.61	4339	25	2	2	1	73	11
XXB1112	SH12SF422	East	Shanghai	2012	Aquatic animal				Paratyphi B var. Java		8791686	1318752900	97.32	93.1	52.5	4305	41	2	3	1	74	42
XXB1113	SH12SF425	East	Shanghai	2012	Aquatic animal				IV 43:z4,z23:-		9445924	1416888600	97.33	93.09	52.03	4270	47	0	5	1	70	958
XXB1114	SH12SF440	East	Shanghai	2012	Chicken				Havana		7905744	1185861600	97.23	92.92	52.32	4784	56	2	3	1	75	588
XXB1115	SH13SF008	East	Shanghai	2013	Chicken				Heidelberg		10707070	1606060500	98.25	95.23	52.3	4741	45	3	5	1	74	15
XXB1116	SH13SF015	East	Shanghai	2013	Water				Bovismorbificans		9559904	1433985600	97.03	92.52	52.46	4437	40	2	4	1	74	1499
XXB1117	SH13SF019	East	Shanghai	2013	Water				Goldcoast		11538530	1730779500	98.28	95.31	52.34	4283	31	2	3	1	75	358
XXB1119	SH13SF128	East	Shanghai	2013	Egg				Derby		10363382	1554507300	97.26	92.94	52.41	4432	47	2	5	1	76	40
XXB1121	SH13SF044	East	Shanghai	2013	Water				Schwarzengrund		9461486	1419222900	97.92	94.56	52.44	4493	45	2	3	1	75	96
XXB1122	SH13SF045	East	Shanghai	2013	Water				Pomona		11149948	1672492200	98.01	94.74	52.57	4179	23	1	3	1	72	451
XXB1123	SH13SF053	East	Shanghai	2013	Water				Uganda		9650408	1447561200	97.25	92.94	52.49	4439	38	2	2	1	71	684
XXB1125	SH13SF068	East	Shanghai	2013	Chicken				Schwarzengrund		10477206	1571580900	98.39	95.54	52.36	4426	40	2	3	1	75	96
XXB1126	SH13SF070	East	Shanghai	2013	Chicken				Schwarzengrund		11047500	1657125000	98.16	95.07	52.19	4423	44	2	3	1	73	96
XXB1128	SH13SF164	East	Shanghai	2013	Water				Goldcoast		9513984	1427097600	97.2	92.84	52.43	4285	33	2	3	1	73	358
XXB1129	SH13SF180	East	Shanghai	2013	Water				Uganda		8184456	1227668400	96.8	92.4	52.64	4461	51	2	2	1	71	684
XXB113	SH16G5017	North-West	Xinjiang	2016	Blood	Extra-intestinal infection	F	37	Typhi		7112086	1066812900	95.77	91.24	51.99	4528	66	1	4	1	67	1
XXB1130	SH13SF184	East	Shanghai	2013	Water				Oranienburg		9166748	1375012200	96.86	92.51	52.58	4315	26	2	3	1	74	23
XXB1131	SH13SF187	East	Shanghai	2013	Water				Paratyphi B var. Java		8354554	1253183100	97.14	92.73	52.51	4309	40	2	3	1	76	42
XXB1132	SH13SF200	East	Shanghai	2013	Aquatic animal				Paratyphi B var. Java		8254558	1238183700	96.77	92.34	52.66	4305	41	2	3	1	74	42
XXB1133	SH13SF205	East	Shanghai	2013	Aquatic animal				Paratyphi B var. Java		8170938	1225640700	97.09	92.64	52.45	4306	41	2	3	1	74	42
XXB1135	SH13SF230	East	Shanghai	2013	Water				Uganda		9272056	1390808400	97.04	92.83	52.51	4444	45	2	3	1	73	684
XXB1136-1	SH13SF251	East	Shanghai	2013	Water				Schwarzengrund		9239506	1385925900	96.75	92.3	52.56	4308	25	2	2	1	74	96
XXB1138	SH13SF300	East	Shanghai	2005	Human feces	Gastro-intestinal infection	M	10	Pomona		9302608	1395391200	97.6	93.9	52.77	4058	23	1	4	1	73	536
XXB1139	SH13SF303	North	Tianjin	2008	Feed				Bovismorbificans		8554680	1283202000	97.46	93.34	52.64	4454	56	2	3	1	75	142
XXB114	SH16G5018	North-West	Xinjiang	2016	Blood	Extra-intestinal infection	F	9	Typhi		1117946	167691900	96.17	91.83	52.29	4534	55	1	4	1	67	2
XXB1140	SH13SF306	North	Tianjin	2008	Feed				Bovismorbificans		9908906	1486335900	97.26	93.2	52.65	4455	56	2	3	1	74	142
XXB1141	SH13SF314	North	Tianjin	2008	Feed				Bredeney		8757930	1313689500	97.03	92.82	52.42	4298	25	2	3	1	77	241
XXB1142	SH13SF357	East	Shanghai	2013	Water				Senftenberg		8182872	1227430800	97.82	94.16	52.38	4593	74	2	4	1	75	1751
XXB1143	SH13SF369	East	Shanghai	2013	Water				Paratyphi B var. Java		12664620	1899693000	97.76	93.98	52.41	4308	42	2	3	1	76	42
XXB1144	SH13SF372	East	Shanghai	2013	Water				Senftenberg		10625620	1593843000	97.6	93.9	52.54	4617	74	2	4	1	75	1751
XXB1145	SH13SF373	East	Shanghai	2013	Water				Paratyphi B var. Java		10518320	1577748000	97.32	93.35	52.51	4307	40	2	3	1	76	42
XXB1146	SH13SF392	East	Shanghai	2013	Aquatic animal				Livingstone		6974418	1046162550	97.09	92.95	51.91	4642	54	2	4	1	73	8330
XXB1147	SH13SF461	East	Shanghai	2013	Chicken				Goldcoast		9750886	1462632900	97.25	93.22	52.45	4282	33	2	4	1	76	358
XXB1148	SH13SF464	East	Shanghai	2005	Pork				Pomona		10843752	1626562800	97.78	94.27	52.52	4190	29	1	3	1	75	451
XXB1149	SH13SF465	East	Shanghai	2006	Human feces	Gastro-intestinal infection	F	29	Pomona		10192532	1528879800	97.95	94.65	52.66	4077	30	1	4	1	73	451
XXB115	SH16G5019	North-West	Xinjiang	2016	Blood	Extra-intestinal infection	M	14	Typhi		14915910	2237386500	96.55	92.49	52.25	4529	68	1	4	1	67	1
XXB1150	SH13SF469	South	Guangdong	2013	Pork				Bovismorbificans		10425998	1563899700	97.39	93.52	52.65	4445	45	2	4	1	74	1499
XXB1151	SH13SF510	South	Guangdong	2013	Chicken				Heidelberg		11216226	1682433900	97.66	94.05	52.4	4732	44	3	5	1	74	15
XXB1152	SH13SF531	South	Guangdong	2013	Chicken				Heidelberg		10142714	1521407100	97.27	93.3	52.63	4629	38	3	5	1	74	15
XXB1153	SH13SF576	East	Shanghai	2013	Aquatic animal				Bredeney		10982514	1647377100	97.89	94.49	52.31	4535	48	2	3	1	75	241
XXB1154	SH13SF622	East	Shanghai	2013	Aquatic animal				Paratyphi B var. Java		9841878	1476281700	97.76	93.98	52.49	4441	42	2	3	1	78	42
XXB1155	SH13SF685	East	Shanghai	1982	Feed				Lille		10696270	1604440500	97.71	94.12	52.63	4752	53	2	3	1	76	297
XXB1156	SH13SF686	South	Guangxi	2008	Aquatic animal				Schwarzengrund		11581142	1737171300	97.56	93.84	52.53	4533	41	2	3	1	73	96
XXB1157	SH13SF691	South	Guangxi	2008	Aquatic animal				Ago		6895202	1034280300	97.65	93.81	52.17	4730	52	2	5	1	73	1997
XXB1159	SH13SF694	South	Guangxi	2008	Aquatic animal				Bovismorbificans		8052276	1207841400	97.8	94.1	52.43	4407	37	2	4	1	77	1499
XXB116	SH16G5020	North-West	Xinjiang	2016	Blood	Extra-intestinal infection	F	31	Typhi		8027522	1204128300	96.52	92.31	52.37	4388	51	1	4	1	65	2
XXB1160	SH13SF696	South	Guangxi	2008	Aquatic animal				Bovismorbificans		9403438	1410515700	97.76	93.97	52.53	4409	36	2	4	1	77	1499
XXB1162	SH13SF703	South	Guangxi	2010	Wild animal				Concord		11698780	1754817000	97.84	94.42	51.41	4863	56	2	4	1	73	599
XXB1163	SH13SF708	South	Guangxi	2009	Aquatic animal				Thompson		9172582	1375887300	97.7	93.87	52.49	4434	35	2	4	1	78	26
XXB1164	SH13SF722	South	Guangxi	2010	Pet				Oranienburg		9929050	1489357500	97.92	94.56	52.53	4159	34	3	4	1	75	3465
XXB1165	SH13SF723	South	Guangxi	2012	Pet				Oranienburg		8950916	1342637400	97.62	93.99	52.87	4163	32	3	4	1	75	3465
XXB1167	SH13SF031	East	Shanghai	2013	Aquatic animal				Senftenberg		8921124	1338168600	97.44	93.3	52.21	4374	42	3	3	1	74	14
XXB1168	SH13SF847	East	Shanghai	2013	Feed				Livingstone		8836294	1325444100	97.72	93.92	52.34	4413	42	2	3	1	72	1941
XXB1169	SH13SF853	East	Shanghai	2013	Feed				Livingstone		9897406	1484610900	97.64	93.72	52.39	4381	38	2	4	1	70	543
XXB117	SH16G5021	North-West	Xinjiang	2016	Blood	Extra-intestinal infection	M	22	Typhi		7267588	1090138200	96.57	92.36	52.3	4528	63	1	4	1	67	1
XXB1170	SH13SF863	South	Guangdong	2013	Feed				Liverpool		9755636	1463345400	97.53	93.51	52.51	4538	43	2	2	1	72	1959
XXB1171	SH13SF883	East	Shanghai	2013	Aquatic animal				Carrau		12904660	1935699000	97.17	92.75	52.68	4147	29	3	5	1	75	226
XXB1172	SH13SF943	East	Shanghai	2013	Beef				Paratyphi B var. Java		12819766	1922964900	97.12	92.66	52.58	4307	40	2	3	1	76	42
XXB1173	SH14SF018	East	Shanghai	2014	Aquatic animal				Paratyphi B		8127736	1219160400	97.04	92.51	52.69	4410	48	2	4	1	72	86
XXB1174	SH14SF052	East	Shanghai	2014	Aquatic animal				Paratyphi B var. Java		13266166	1989924900	96.9	92.25	52.58	4307	39	2	3	1	76	42
XXB1175	SH14SF097	East	Shanghai	2014	Aquatic animal				Paratyphi B var. Java		9883988	1482598200	96.95	92.36	52.47	4469	69	1	4	1	76	423
XXB1176	SH14SF101	East	Shanghai	2014	Aquatic animal				Livingstone		11571012	1735651800	96.82	92.04	52.14	4643	52	2	4	1	73	543
XXB1177	SH14SF136	East	Shanghai	2014	Pork				Johannesburg		9934508	1490176200	97.18	92.81	52.57	4256	31	2	4	1	73	471
XXB1178	SH14SF137	East	Shanghai	2014	Duck				Johannesburg		10550146	1582521900	97.14	92.72	52.55	4254	31	2	3	1	73	471
XXB1179	SH14SF146	East	Shanghai	2014	Aquatic animal				Havana		13806906	2071035900	96.92	92.26	52.66	4531	37	2	3	1	75	588
XXB118	SH16G5033	East	Shanghai	2016	Blood	Extra-intestinal infection	F	87	Enteritidis		6985898	1047884700	96.31	91.87	52.37	4417	25	2	2	1	75	11
XXB1180	SH14SF174	East	Shanghai	2014	Aquatic animal				Havana		12274974	1841246100	97.35	93.15	52.5	4613	34	2	3	1	76	588
XXB1181	SH14SF176	East	Shanghai	2014	Aquatic animal				Havana		10771146	1615671900	97.46	93.59	52.45	4612	38	2	3	1	74	588
XXB1182	SH14SF179	East	Shanghai	2014	Aquatic animal				Pomona		11115984	1667397600	98.11	94.95	52.76	4116	26	1	3	1	75	451
XXB1184	SH14SF220	East	Shanghai	2014	Aquatic animal				Muenchen		8780374	1317056100	97.14	93.05	52.12	4372	20	1	4	1	74	82
XXB1185	SH14SF224	East	Shanghai	2014	Duck				Altona		10498688	1574803200	97.4	93.46	52.66	4345	38	2	4	1	72	1549
XXB1186	SH14SF245	East	Shanghai	2014	Pork				Schwarzengrund		11907110	1786066500	97.2	93.04	52.52	4384	39	2	3	1	75	96
XXB1187	SH14SF267	East	Shanghai	2014	Pork				Isangi		10877448	1631617200	97.83	94.4	52.4	4486	30	2	3	1	76	1994
XXB1188	SH14SF278	East	Shanghai	2014	Pork				Isangi		10481920	1572288000	97.55	93.81	52.36	4278	34	2	3	1	73	216
XXB1189	SH14SF322	East	Shanghai	2014	Chicken				Paratyphi B var. Java		9591772	1438765800	97.33	93.3	52.46	4313	41	2	3	1	74	42
XXB119	SH17XXB119	South	Guangxi	2016	Blood	Extra-intestinal infection	F	11m	Choleraesuis		7128490	1069273500	96.46	92.21	52.24	4633	74	2	3	1	77	68
XXB1190	SH14SF355	East	Shanghai	2014	Duck				Liverpool		10711606	1606740900	97.37	93.37	52.51	4559	49	2	2	1	72	1959
XXB1191	SH14SF373	East	Shanghai	2014	Duck				Havana		7184812	1077721800	97.33	93.37	52.67	4838	58	2	3	1	74	588
XXB1192	SH14SF382	East	Shanghai	2014	Beef				Livingstone		10132400	1519860000	97.42	93.52	52.61	4384	40	2	4	1	70	543
XXB1193	SH14SF388	East	Shanghai	2014	Aquatic animal				Thompson		8536688	1280503200	97.29	93.25	52.62	4558	63	2	4	1	77	26
XXB1194	SH14SF419	East	Shanghai	2014	Chicken				Enteritidis		9334116	1400117400	97.2	93.05	53	4504	36	2	2	1	71	11
XXB1195	SH14SF435	East	Shanghai	2014	Chicken				Paratyphi B var. Java		11230246	1684536900	97.29	93.24	52.48	4326	40	2	4	1	76	42
XXB1196	SH14SF438	East	Shanghai	2014	Aquatic animal				Paratyphi B var. Java		7944388	1191658200	95.8	90.31	52.62	4323	40	2	3	1	75	42
XXB1197	SH14SF440	East	Shanghai	2014	Chicken				Thompson		6499292	974893800	95.6	89.94	52.8	4315	33	2	2	1	75	26
XXB1198	SH15SF012	East	Shanghai	2015	Chicken				Schwarzengrund		8171084	1225662600	95.46	89.63	52.72	4244	26	2	2	1	73	241
XXB1199	SH15SF020	East	Shanghai	2015	Aquatic animal				Amoutive		9485014	1422752100	96.38	91.79	52.94	4309	24	2	4	1	70	2820
XXB12	SH16G1971	East	Zhejiang	2016	Blood	Extra-intestinal infection	M	1	Newport		8028764	1204314600	96.62	92.07	52.02	4435	39	2	3	1	75	166
XXB120	SH17XXB120	Central	Hubei	2010	Blood	Extra-intestinal infection	F	62	Choleraesuis		7299666	1094949900	95.09	89.81	52.21	4527	60	2	3	1	77	139
XXB1200	SH15SF024	East	Shanghai	2015	Pork				Livingstone		7282708	1092406200	97.01	92.98	52.5	4640	54	2	3	1	74	543
XXB1201	SH15SF026	East	Shanghai	2015	Pork				Schwarzengrund		5026462	753969300	94.8	88.51	52.67	4317	19	2	3	1	75	96
XXB1202	SH15SF031	East	Shanghai	2015	Chicken				Bredeney		7185036	1077755400	94.63	88.19	52.54	4765	67	2	3	1	77	17
XXB1203	SH15SF039	East	Shanghai	2015	Aquatic animal				Pomona		7538636	1130795400	97.06	93.03	52.78	4232	25	1	3	1	77	451
XXB1204	SH15SF054	East	Shanghai	2015	Pork				Goldcoast		6397070	959560500	95.64	89.98	52.78	4540	40	2	4	1	76	358
XXB1205	SH15SF056	East	Shanghai	2015	Duck				Typhimurium		5965510	894826500	94.93	88.71	52.86	4624	74	3	2	1	68	19
XXB1206	SH15SF074	East	Zhejiang	2015	Water				Goldcoast		5371592	805738800	94.53	88.02	52.71	4534	38	2	4	1	76	358
XXB1207	SH15SF129	South	Guangdong	2015	Chicken				Heidelberg		6381304	957195600	97.48	93.8	52.52	4763	46	3	5	1	75	15
XXB1208	SH15SF171	South	Guangdong	2015	Chicken				Minnesota		8094682	1214202300	97.25	93.38	52.69	4532	59	2	2	1	72	548
XXB1209	SH15SF177	South	Guangdong	2015	Chicken				Goldcoast		6796030	1019404500	97.22	93.33	52.24	4544	44	2	4	1	76	358
XXB121	SH17G606	North	Shanxi	2017	Human feces	Gastro-intestinal infection	M	2	Thompson		10535282	1580292300	96.96	93	52.05	4472	32	2	5	1	76	26
XXB1210	SH15SF189	South	Guangdong	2015	Chicken				Heidelberg		7386890	1108033500	97.15	93.3	52.73	4698	41	3	5	1	73	15
XXB1211	SH15SF221	South	Guangdong	2015	Chicken				Haifa		8106524	1215978600	95.34	89.5	52.76	4610	140	2	4	1	75	5415
XXB1212	SH15SF254	East	Shanghai	2015	Aquatic animal				Typhimurium		6530892	979633800	95.7	90.06	52.9	4707	46	3	2	1	74	19
XXB1213	SH15SF267	East	Shanghai	2015	Duck				Isangi		6977314	1046597100	95.7	90.17	52.7	4362	34	2	3	1	73	216
XXB1214	SH15SF292	South	Guangdong	2015	Chicken				Haifa		7770172	1165525800	97.1	93.05	52.46	4546	126	2	4	1	75	5415
XXB1215	SH15SF387	South	Guangdong	2015	Pork				Give		5831854	874778100	94.84	88.6	52.73	4503	27	2	2	1	74	516
XXB1216	SH15SF428	South	Guangdong	2015	Chicken				Schwarzengrund		6749686	1012452900	96.92	92.83	52.72	4237	33	2	2	1	72	241
XXB1218	SH15SF463	East	Shanghai	2015	Pork				Liverpool		6843564	1026534600	96.75	92.08	52.5	4423	33	2	2	1	72	1959
XXB1219	SH15SF561	East	Shanghai	2015	Pork				Derby		7285124	1092768600	97.24	93.4	52.56	4557	62	2	3	1	72	40
XXB122	SH17XXB122	East	Fujian	2007	Blood	Extra-intestinal infection	F	9m	Choleraesuis		7039184	1055877600	95.68	91.6	51.89	4739	82	2	3	1	77	68
XXB1220	SH15SF591	East	Shanghai	2015	Chicken				Schwarzengrund		7994820	1199223000	95.63	89.94	52.87	4366	30	2	3	1	75	96
XXB1221	SH15SF610	East	Shanghai	2015	Aquatic animal				Liverpool		7292618	1093892700	95.96	90.55	52.74	4621	47	2	1	1	70	1959
XXB1222	SH15SF651	East	Shanghai	2015	Aquatic animal				Kaolack		8182464	1227369600	97.74	94.36	52.83	4125	33	2	2	1	71	1306
XXB1223	SH16SF0001	East	Zhejiang	2016	Water				IIIb 48:k:z35		9491512	1423726800	96.01	90.69	51.89	4484	61	1	3	1	74	3642
XXB1224	SH16SF0002	East	Shanghai	2016	Beef				Muenster		7271710	1090756500	97.74	94.42	52.51	4448	32	2	3	1	74	321
XXB1225	SH16SF0010	East	Shandong	2016	Fish				Isangi		8474592	1271188800	96.86	92.66	52.77	4278	29	2	2	1	72	216
XXB1226	SH16SF0015	Central	Henan	2015	Chicken				Schwarzengrund		8157400	1223610000	95.12	89.17	52.45	4591	43	2	2	1	71	241
XXB1227	SH16SF0021	Central	Henan	2015	Chicken				Schwarzengrund		9460804	1419120600	96.67	92.25	52.68	4454	43	2	2	1	75	96
XXB1228	SH16SF0043	South	Guangdong	2016	Chicken				Apeyeme		9187292	1378093800	97.18	93.23	52.53	4423	43	2	4	1	75	1546
XXB1229	SH16SF0045	South	Guangdong	2016	Chicken				Apeyeme		7069168	1060375200	97.35	93.7	52.69	4419	42	2	3	1	74	1546
XXB123	SH10G055	East	Shanghai	2010	Blood	Extra-intestinal infection	F	59	Choleraesuis		7412910	1111936500	96.83	92.97	52.21	4773	85	2	3	1	77	68
XXB1230	SH16SF0054	South	Guangdong	2016	Chicken				Lille		5245264	786789600	95.02	88.87	53.05	4585	32	2	3	1	75	297
XXB1231	SH16SF0070	South	Guangdong	2016	Pork				Kedougou		6021054	903158100	95.35	89.54	52.16	4748	61	2	3	1	73	1543
XXB1232	SH16SF0131	South	Guangdong	2016	Pork				Krefeld		5776690	866503500	95.12	89.1	52.57	4685	60	2	3	1	76	3157
XXB1233	SH16SF0132	South	Guangdong	2016	Pork				Krefeld		8161588	1224238200	95.23	89.27	52.51	4678	60	2	2	1	74	3157
XXB1236	SH16SF0203	South-West	Sichuan	2014	Egg				Altona		7332946	1099941900	95.18	89.32	53.09	4388	36	2	4	1	70	1549
XXB1237	SH16SF0204	South-West	Sichuan	2014	Egg				Altona		6886056	1032908400	95.41	89.57	52.82	4386	36	2	3	1	69	1549
XXB1238	SH16SF0236	South-West	Sichuan	2014	Chicken feces				Paratyphi B var. Java		6040228	906034200	94.94	88.68	52.77	4319	44	2	3	1	77	42
XXB1239	SH16SF0239	South-West	Sichuan	2014	Environment				Livingstone		9555768	1433365200	96.34	91.31	52.6	4385	37	2	4	1	72	543
XXB124	SH10G065	East	Shanghai	2009	Blood	Extra-intestinal infection	F	52	Choleraesuis		8194190	1229128500	96.64	92.53	52.1	4799	72	1	3	1	74	68
XXB1240	SH16SF0241	South-West	Sichuan	2014	Environment				Senftenberg		7267294	1090094100	96.19	91.01	52.82	4607	45	2	3	1	76	185
XXB1241	SH16SF0244	South-West	Sichuan	2014	Environment				Senftenberg		4698990	704848500	94.92	88.75	52.95	4562	45	2	4	1	76	185
XXB1242	SH16SF0268	South-West	Sichuan	2014	Chicken feces				Paratyphi B var. Java		25729846	3859477000	96.38	94.25	52.4	4323	44	2	2	1	77	42
XXB1243	SH16SF0289	South-West	Sichuan	2014	Egg				Paratyphi B var. Java		34205180	5130777000	96.4	94.28	52.34	4322	43	2	2	1	78	42
XXB1244	SH16SF0308	South	Guangxi	2015	Aquatic animal				Muenchen		6107962	916194300	96.36	91.37	52.61	4369	24	1	2	1	73	112
XXB1245	SH16SF0310	South	Guangxi	2015	Aquatic animal				Pomona		6177070	926560500	96.25	91.15	52.71	4152	22	1	2	1	74	451
XXB1246	SH16SF0347	South	Guangdong	2016	Chicken				Haifa		4694190	704128500	95.32	90.06	52.46	4528	131	2	4	1	75	5415
XXB1247	SH16SF0365	South	Guangdong	2016	Pork				Alachua		6255306	938295900	96.47	91.55	52.3	4531	31	2	2	1	76	1298
XXB1248	SH16SF0368	South	Guangdong	2016	Pork				Goldcoast		5244482	786672300	96.11	90.95	52.86	4544	44	2	4	1	76	358
XXB1249	SH16SF0511	South	Guangdong	2016	Pork				Brandenburg		6886072	1032910800	96.92	92.39	52.67	4356	26	1	3	1	75	65
XXB125	SH10G072	East	Shanghai	2010	Blood	Extra-intestinal infection	M	24	Choleraesuis		8428598	1264289700	96.73	92.71	52.13	4741	77	1	3	1	77	68
XXB1250	SH16SF0519	South	Guangdong	2016	Chicken				Indiana		5865080	879762000	96.33	91.28	52.42	4577	84	2	3	1	74	17
XXB1251	SH16SF0557	South	Guangdong	2005	Chicken				Heidelberg		5606622	840993300	96.45	91.5	52.57	4435	34	3	4	1	71	15
XXB1252	SH16SF0558	South	Guangdong	2005	Chicken				Heidelberg		8727030	1309054500	96.83	92.49	52.88	4361	40	2	2	1	73	15
XXB1253	SH16SF0559	South	Guangdong	2005	Chicken				Heidelberg		6024402	903660300	96.62	91.86	52.55	4490	32	3	4	1	73	15
XXB1254	SH16SF0560	South	Guangdong	2006	Chicken				Heidelberg		5057344	758601600	96.29	91.18	52.68	4491	28	3	5	1	74	15
XXB1255	SH16SF0561	South	Guangdong	2006	Chicken				Heidelberg		7329776	1099466400	97.6	94.06	52.65	4438	40	3	4	1	73	15
XXB1256	SH16SF0562	South	Guangdong	2006	Chicken				Heidelberg		7867012	1180051800	97.53	94.01	52.6	4568	40	3	5	1	73	15
XXB1257	SH16SF0563	South	Guangdong	2006	Chicken				Heidelberg		8635016	1295252400	97.42	93.82	52.9	4571	40	3	4	1	73	15
XXB1259	SH16SF0570	South	Guangdong	2007	Chicken				Heidelberg		7977700	1196655000	97.32	93.55	52.43	4439	29	3	4	1	73	15
XXB126	SH10G204	East	Shanghai	2010	Blood	Extra-intestinal infection	M	7m	Paratyphi A		9003382	1350507300	96.62	92.38	52.04	4313	28	2	3	1	72	85
XXB1260	SH16SF0571	South	Guangdong	2008	Chicken				Heidelberg		7865604	1179840600	97.62	94.2	52.24	4445	30	3	4	1	73	15
XXB1261	SH16SF0572	South	Guangdong	2008	Chicken				Heidelberg		7426952	1114042800	97.45	93.88	52.55	4552	31	3	5	1	73	15
XXB1262	SH16SF0573	South	Guangdong	2008	Chicken				Heidelberg		6885636	1032845400	97.71	94.3	52.79	4434	29	3	5	1	73	15
XXB1263	SH16SF0574	South	Guangdong	2008	Chicken				Heidelberg		6390166	958524900	96.26	91.17	52.46	4439	29	3	5	1	74	15
XXB1264	SH16SF0575	South	Guangdong	2008	Chicken				Heidelberg		9191596	1378739400	97.36	93.58	52.61	4599	30	3	4	1	74	15
XXB1265	SH16SF0576	South	Guangdong	2008	Chicken				Heidelberg		8928932	1339339800	97.19	93.41	52.86	4435	30	3	4	1	72	15
XXB1266	SH16SF0578	South	Guangdong	2005	Chicken				Heidelberg		7481298	1122194700	97.09	93.22	52.42	4435	29	3	5	1	74	15
XXB1267	SH16SF0585	South	Guangdong	2008	Chicken				Heidelberg		9341554	1401233100	97.23	93.64	52.73	4448	32	3	5	1	74	15
XXB1268	SH16SF0586	South	Guangdong	2008	Chicken				Heidelberg		6708344	1006251600	97.11	93.27	52.86	4708	36	3	5	1	74	15
XXB1269	SH16SF0601	South	Guangdong	2016	Chicken				Heidelberg		7664058	1149608700	97.51	93.94	52.52	4729	43	3	4	1	73	15
XXB127	SH10G400	East	Shanghai	2010	Blood	Extra-intestinal infection	F	1	Choleraesuis		7046982	1057047300	96.6	92.82	52.16	4746	81	2	3	1	77	68
XXB1270	SH16SF0602	South	Guangdong	2016	Chicken				Heidelberg		10807818	1621172700	95.98	90.79	52.24	4749	44	3	4	1	73	15
XXB1271	SH16SF0603	South	Guangdong	2016	Chicken				Heidelberg		6418644	962796600	96.57	92.28	52.71	4729	39	3	5	1	73	15
XXB1272	SH16SF0604	South	Guangdong	2016	Chicken				Heidelberg		15386618	2307992700	97.45	93.52	52.48	4725	43	3	5	1	75	15
XXB1273	SH16SF0605	South	Guangdong	2016	Chicken				Heidelberg		7043418	1056512700	95.94	90.74	52.15	4708	42	3	3	1	74	15
XXB1274	SH16SF0606	South	Guangdong	2016	Chicken				Heidelberg		8200478	1230071700	98.14	95.32	52.58	4793	55	3	5	1	76	15
XXB1275	SH16SF0607	South	Guangdong	2016	Chicken				Heidelberg		7381046	1107156900	97.52	94.17	52.52	4788	55	3	3	1	73	15
XXB1276	SH16SF0608	South	Guangdong	2016	Chicken				Heidelberg		8751926	1312788900	96.72	92.31	52.77	4697	37	3	4	1	75	15
XXB1277	SH16SF0609	East	Shanghai	2016	Aquatic animal				Bovismorbificans		8750520	1312578000	96.5	91.88	52.84	4685	74	2	4	1	77	1499
XXB1278	SH16SF0614	East	Shanghai	2016	Water				Goldcoast		8860532	1329079800	96.73	92.37	52.14	4282	31	2	4	1	76	358
XXB128	SH10G480	East	Shanghai	2010	Blood	Extra-intestinal infection	M	65	Typhi		6954714	1043207100	95.75	91.04	52.02	4552	56	1	4	1	67	1
XXB1280	SH16SF0632	East	Shanghai	2016	Aquatic animal				Kaolack		7617482	1142622300	96.08	91.01	52.61	4353	46	2	2	1	73	1306
XXB1281	SH16SF0635	East	Shanghai	2016	Aquatic animal				Kaolack		8142686	1221402900	95.9	90.65	52.51	4369	49	2	2	1	71	1306
XXB1282	SH16SF0641	South	Guangdong	2016	Environment				Adelaide		6960458	1044068700	96.08	90.99	52.69	4153	27	1	2	1	75	440
XXB1283	SH16SF0676	South	Guangdong	2016	Pork				Bovismorbificans		7452060	1117809000	96.87	92.58	52.61	4394	27	2	3	1	77	1499
XXB1284	SH16SF0804	South	Guangdong	2016	Goose				Bareilly		9017626	1352643900	97.33	93.44	52.51	4389	20	2	2	1	74	3773
XXB1285	SH16SF0879	South	Guangdong	2016	Chicken				Schwarzengrund		9240692	1386103800	97.13	93.09	52.05	4370	31	2	2	1	73	241
XXB1286	SH16SF0980	South-West	Sichuan	2013	Pork				Muenchen		9167178	1375076700	97.28	93.41	52.4	4240	23	2	3	1	73	83
XXB1287	SH16SF0990	South-West	Sichuan	2013	Pork				Bareilly		8169296	1225394400	97.44	93.68	52.54	4383	22	2	2	1	71	909
XXB1288	SH16SF0991	South-West	Sichuan	2013	Pork				Waycross		11327884	1699182600	97.43	93.7	52.51	4264	35	2	6	1	73	1419
XXB1289	SH16SF1010	South-West	Sichuan	2013	Pork				Uganda		7786984	1168047600	97.09	93.01	52.49	4439	27	2	3	1	74	684
XXB129	SH10G481	East	Shanghai	2010	Blood	Extra-intestinal infection	F	57	Typhi		8945446	1341816900	96.36	92.16	52.14	4557	54	1	4	1	68	2
XXB1290	SH16SF1059	South-West	Sichuan	2013	Chicken				Kedougou		9613494	1442024100	96.96	92.78	52.19	4784	48	2	3	1	73	1543
XXB1291	SH16SF1128	South-West	Sichuan	2014	Chicken				Jangwani		8175278	1226291700	97.29	93.44	52.61	4369	38	2	3	1	72	3918
XXB1292	SH16SF1137	East	Shandong	2017	Feed				Schwarzengrund		28781266	4317190000	97.14	95.3	52.36	4225	32	2	4	1	75	96
XXB1294	SH16SF1150	East	Shandong	2016	Vegetables				Anatum		9190710	1378606500	97.6	93.97	52.62	4443	36	2	4	1	73	64
XXB1297	SH16SF1204	East	Shanghai	2016	Pork				Uganda		8412374	1261856100	97.56	93.93	52.48	4399	36	2	2	1	71	684
XXB1298	SH16SF1222	East	Shanghai	2016	Aquatic animal				Paratyphi B		8437914	1265687100	97.49	93.77	52.57	4400	60	2	4	1	69	86
XXB1299	SH16SF1236	East	Shanghai	2016	Chicken				Hadar		27645996	4146899500	97.6	95.99	52.42	4532	53	2	3	1	75	33
XXB13	SH16G2048	East	Shanghai	2016	Blood	Extra-intestinal infection	M	2	Virchow		19925902	2988885300	93.17	87.28	51.92	4298	29	2	5	1	74	16
XXB130	SH10G553	East	Shanghai	2010	Blood	Extra-intestinal infection	F	3	Typhi		7981382	1197207300	96.43	92.18	52.3	4647	58	1	4	1	67	2
XXB1301	SH16SF1336	East	Shanghai	2016	Pork				I 45:b:-		8567150	1285072500	97.22	93.24	52.56	4698	44	2	3	1	75	2524
XXB1302	SH16SF1405	East	Shanghai	2016	Aquatic animal				Gaminara		9052680	1357902000	97.08	93.02	52.77	4417	28	2	3	1	75	2152
XXB1303	SH16SF1421	East	Shanghai	2016	Chicken				Enteritidis		10871934	1630790100	97.03	92.9	52.85	4490	31	2	2	1	75	11
XXB1305	SH16SF1448	East	Shanghai	2016	Pork				Havana		11242226	1686333900	97	92.84	52.53	4459	27	2	2	1	74	1524
XXB1306	SH16SF1516	East	Shanghai	2016	Aquatic animal				Muenchen		25410823	3811623500	97.14	95.34	52.41	4311	27	2	3	1	74	83
XXB1307	SH16SF1524	East	Shanghai	2016	Pork				Goldcoast		31058616	4658792500	96.6	94.54	52.12	4500	33	2	3	1	76	358
XXB1308	SH16SF1550	East	Fujian	2003	Feed				Falkensee		8440746	1266111900	97.05	92.95	52.43	4555	52	2	3	1	76	3093
XXB1309	SH16SF1551	East	Fujian	2003	Feed				Ouakam		8385436	1257815400	96.86	92.59	52.72	4506	31	2	2	1	76	1610
XXB131	SH10G635	East	Shanghai	2010	Blood	Extra-intestinal infection	M	54	Paratyphi A		8489476	1273421400	96.3	91.96	51.95	4355	29	2	3	1	71	85
XXB1310	SH16SF1552	East	Fujian	2004	Feed				Schwarzengrund		9612714	1441907100	97.59	93.95	52.35	4817	57	2	2	1	73	322
XXB1311	SH06Q58	East	Shanghai	2006	Human feces	Gastro-intestinal infection	F	76	Pomona		6514004	977100600	95.46	91.02	52.74	4075	27	1	4	1	73	451
XXB1312	SH13G1710	Central	Hubei	2000	Human feces	Gastro-intestinal infection	M	34	Manhattan		8953818	1343072700	97.28	93.34	52.83	4341	29	1	2	1	72	18
XXB1313	SH16G3850	South	Guangxi	2016	Human feces	Gastro-intestinal infection	F	32	Molade		8255936	1238390400	96.89	92.81	52.62	4381	23	2	5	1	75	544
XXB1314	SH16G3869	South	Guangxi	2016	Human feces	Gastro-intestinal infection	F	52	Typhimurium		8599886	1289982900	96.98	92.73	52.55	4584	60	3	3	1	74	34
XXB1315	SH16G3883	South	Guangxi	2016	Human feces	Gastro-intestinal infection	M	50	Apeyeme		9502938	1425440700	97.32	93.34	52.4	4611	43	2	3	1	75	1546
XXB1316	SH16G3914	South	Guangxi	2016	Human feces	Gastro-intestinal infection	F	19	I 13:y:-		5025968	753895200	93.94	89.39	53.34	4345	43	2	3	1	73	1861
XXB1317	SH16G3947	South	Guangxi	2016	Human feces	Gastro-intestinal infection	F	24	Sandiego		7655204	1148280600	97.23	93.21	52.49	4245	25	1	3	1	75	20
XXB1318	SH16G3955	South	Guangxi	2016	Human feces	Gastro-intestinal infection	F	53	Kentucky		6898638	1034795700	96.84	92.75	52.55	4341	26	2	3	1	75	314
XXB1319	SH16G3959	South	Guangxi	2016	Human feces	Gastro-intestinal infection	F	43	Moualine		8635410	1295311500	97.16	93.04	52.62	4247	25	2	3	1	72	3038
XXB132	SH10G640	East	Shanghai	2010	Blood	Extra-intestinal infection	F	37	Choleraesuis		7745632	1161844800	95.84	91.38	52.13	4805	77	2	2	1	73	68
XXB1320	SH16G3973	South	Guangxi	2016	Human feces	Gastro-intestinal infection	F	50	Apeyeme		7447878	1117181700	96.19	91.92	52.37	4416	28	2	4	1	76	1546
XXB1323	SH16G3987	South	Guangxi	2016	Human feces	Gastro-intestinal infection	F	20	Apeyeme		5635122	845268300	96.57	92.15	52.76	4415	31	2	3	1	75	1546
XXB1324	SH16G4023	East	Fujian	2016	Human feces	Gastro-intestinal infection	F	2	Sandiego		10279866	1541979900	97.17	92.98	52.28	4773	51	1	3	1	74	20
XXB1325	SH16G4026	East	Fujian	2016	Human feces	Gastro-intestinal infection	M	22d	Paratyphi B var. Java		6401954	960293100	96.64	92.2	52.5	4403	40	1	4	1	75	307
XXB1326	SH16G4027	East	Fujian	2016	Human feces	Gastro-intestinal infection	M	6	Typhimurium		8352214	1252832100	96.78	92.59	52.69	4630	63	3	3	1	74	34
XXB1327	SH16G4044	East	Fujian	2016	Human feces	Gastro-intestinal infection	F	3m	Paratyphi B		9730760	1459614000	97.14	93.01	52.67	4298	41	2	2	1	72	43
XXB1328	SH16G4112	East	Shanghai	2016	Human feces	Gastro-intestinal infection	F	21	Paratyphi B var. Java		7389928	1108489200	96.95	92.68	52.62	4308	41	2	3	1	76	42
XXB1329	SH16G4122	East	Shanghai	2016	Human feces	Gastro-intestinal infection	M	31	Bareilly		8898466	1334769900	97.06	92.87	52.56	4405	20	2	2	1	74	909
XXB133	SH10G643	East	Shanghai	2010	Blood	Extra-intestinal infection	M	79	Choleraesuis		8727562	1309134300	96.55	92.3	52.43	4598	78	2	2	1	76	68
XXB1330	SH16G4198	Central	Hubei	2013	Human feces	Gastro-intestinal infection	M	43	Newport		6853542	1028031300	96.22	91.91	52.52	4515	19	3	4	1	78	46
XXB1331	SH16G4230	Central	Hubei	2012	Human feces	Gastro-intestinal infection	M	48	Paratyphi B var. Java		8339802	1250970300	97.45	93.54	52.64	4309	32	2	2	1	74	127
XXB1332	SH16G4253	Central	Hubei	2012	Human feces	Gastro-intestinal infection	M	22	Isangi		10744508	1611676200	97	92.92	52.61	4537	35	2	3	1	74	1994
XXB1333	SH16G4269	Central	Hubei	2013	Human feces	Gastro-intestinal infection	M	22	Mikawasima		10076022	1511403300	97.34	93.43	52.42	5277	72	2	3	1	75	4096
XXB1335	SH16G4276	Central	Hubei	2013	Human feces	Gastro-intestinal infection	M	33	Breda		6524734	978710100	96.87	93.03	52.49	4252	25	2	3	1	75	582
XXB1338	SH16G4319	Central	Hubei	2013	Human feces	Gastro-intestinal infection	M	35	Javiana		6844800	1026720000	97.04	92.85	53.18	4427	42	2	2	1	76	1547
XXB1339	SH16G4361	Central	Hubei	2014	Human feces	Gastro-intestinal infection	M	33	Paratyphi B var. Java		5112944	766941600	96.1	91.78	55.29	4309	42	2	3	1	76	42
XXB134	SH10G644	East	Shanghai	2010	Blood	Extra-intestinal infection	F	38	Choleraesuis		8848824	1327323600	96.72	92.64	52.19	4706	77	2	3	1	76	68
XXB1344	SH16G4424	Central	Hubei	1997	Human feces	Gastro-intestinal infection	M	18	Brunei		6259002	938850300	97.44	93.46	52.45	4554	51	2	4	1	77	2256
XXB1345	SH16G4425	Central	Hubei	1997	Human feces	Gastro-intestinal infection	F	22	Breda		5668596	850289400	97.58	94.01	53.94	4265	27	2	4	1	72	582
XXB1346	SH16G4427	Central	Hubei	1997	Human feces	Gastro-intestinal infection	M	22	Infantis		8608358	1291253700	97.75	94.1	52.82	4366	44	2	4	1	79	32
XXB1347	SH16G4433	North	Inner Mongolia	2015	Human feces	Gastro-intestinal infection	F	7m	Chester		11006740	1651011000	97.54	93.67	52.59	4407	42	0	3	1	73	343
XXB1348	SH16G4436	North	Inner Mongolia	2016	Human feces	Gastro-intestinal infection	M	3	Oranienburg		7264070	1089610500	97.34	93.21	53.15	4205	25	2	3	1	72	23
XXB1349	SH16G4564	East	Shanghai	2016	Human feces	Gastro-intestinal infection	M	5	Oranienburg		7384818	1107722700	97.68	94.02	53.06	4204	24	2	4	1	72	23
XXB135	SH10G677	East	Shanghai	2010	Blood	Extra-intestinal infection	M	49	Typhi		9020262	1353039300	96.75	92.75	52.43	4542	57	1	4	1	68	1
XXB1350	SH16G4639	East	Shanghai	2016	Human feces	Gastro-intestinal infection	M	3	Javiana		8183268	1227490200	97.81	94.27	53.04	4433	37	2	3	1	76	1547
XXB1351	SH16G4657	East	Shanghai	2016	Human feces	Gastro-intestinal infection	F	4	I 1,4,[5],12:b:-		7042838	1056425700	97.72	94.07	53.92	4351	48	3	4	1	76	42
XXB1353	SH16G4729	East	Shanghai	2016	Human feces	Gastro-intestinal infection	F	2	Agona		7800540	1170081000	97.53	93.68	53.19	4504	50	2	4	1	79	13
XXB1354	SH16G4737	East	Shandong	2015	Human feces	Gastro-intestinal infection	M	66	Goldcoast		9362082	1404312300	97.86	94.4	55.5	4540	61	2	3	1	76	358
XXB1355	SH16G4749	East	Shandong	2015	Human feces	Gastro-intestinal infection	F	1	Uganda		8946374	1341956100	97.85	94.36	53.26	4490	45	2	3	1	72	684
XXB1358	SH16G4797	East	Shandong	2015	Aquatic animal				Amoutive		6464034	969605100	97.69	94.18	54.9	4434	28	2	4	1	73	2820
XXB1359	SH16G4798	East	Shandong	2015	Chicken				Indiana		3906238	585935700	97.54	93.73	52.95	4488	88	2	3	1	74	17
XXB136	SH10G686	North-West	Shaanxi	2010	Blood	Extra-intestinal infection	M	65	Enteritidis		6811866	1021779900	95.69	90.89	52.46	4567	26	2	2	1	75	11
XXB1360	SH16G4840	Central	Hubei	2016	Human feces	Gastro-intestinal infection	M	3	Bovismorbificans		11018402	1652760300	97.37	93.32	53.31	4687	74	2	4	1	77	1499
XXB1361	SH16G4866	North-West	Shaanxi	2016	Human feces	Gastro-intestinal infection	M	2	Apeyeme		17958842	2693826300	97.78	94.2	54.05	4435	44	2	4	1	74	1546
XXB1362	SH16G4919	East	Shanghai	2016	Human feces	Gastro-intestinal infection	F	1	Brandenburg		12521262	1878189300	97.81	94.24	54.52	4289	32	0	3	1	72	65
XXB1363	SH16G4920	East	Shanghai	2016	Human feces	Gastro-intestinal infection	M	7m	Brandenburg		15009970	2251495500	98.38	95.58	53.98	4294	38	1	3	1	72	65
XXB1364	SH16G4955	East	Shanghai	2016	Human feces	Gastro-intestinal infection	F	1	I 1,4,[5],12:b:-		12778818	1916822700	97.95	94.68	55.79	4350	51	3	4	1	76	42
XXB1367	SH16G5039	North	Shanxi	2013	Human feces	Gastro-intestinal infection	M	9m	Dublin		17385468	2607820200	98.12	94.95	54.39	4662	43	1	3	1	72	10
XXB1368	SH16G5040	North	Shanxi	2013	Human feces	Gastro-intestinal infection	M	40	Dublin		5828782	874317300	97.73	94.13	54.09	4659	35	1	3	1	69	10
XXB137	SH11G0039	East	Shanghai	2010	Blood	Extra-intestinal infection	F	41	Enteritidis		9384164	1407624600	96.57	92.57	52.42	4445	30	2	2	1	75	11
XXB1370	SH16G5063	North	Shanxi	2014	Human feces	Gastro-intestinal infection	F	12	Paratyphi A		5184756	777713400	97.84	94.36	54.61	4354	29	2	3	1	70	85
XXB1371	SH16G5066	North	Shanxi	2014	Human feces	Gastro-intestinal infection	F	44	Paratyphi A		5755244	863286600	98.1	94.87	54.83	4343	34	2	3	1	71	85
XXB1372	SH16G5105	North	Shanxi	2016	Human feces	Gastro-intestinal infection	F	26	Paratyphi B		3030628	454594200	97.44	93.61	55.89	4365	55	2	2	1	68	86
XXB1373	SH16G5106	North	Shanxi	2016	Human feces	Gastro-intestinal infection	M	14	Paratyphi A		8129638	1219445700	96.43	91.89	52.48	4352	28	2	3	1	72	85
XXB1374	SH16G5113	North	Shanxi	2016	Human feces	Gastro-intestinal infection	M	78	Paratyphi B		10727110	1609066500	96.32	91.76	52.81	4425	50	2	4	1	69	86
XXB1375	SH16G5114	North	Shanxi	2016	Human feces	Gastro-intestinal infection	F	49	Paratyphi B var. Java		9396010	1409401500	96.43	91.85	52.68	4425	46	2	2	1	70	86
XXB1376	SH16G5119	North	Shanxi	2016	Human feces	Gastro-intestinal infection	M	30	Livingstone		8997672	1349650800	97.06	93.1	52.74	4487	50	2	1	1	73	457
XXB1377	SH17G015	East	Shanghai	2017	Blood	Extra-intestinal infection	F	36	Typhi		7560498	1134074700	96.66	92.25	52.6	4562	56	1	4	1	67	2
XXB1378	SH17G021	South	Guangxi	2016	Human feces	Gastro-intestinal infection	F	27	Breda		11576832	1736524800	96.83	92.65	52.65	4328	27	2	3	1	74	582
XXB1379	SH17G033	South	Guangxi	2017	Human feces	Gastro-intestinal infection	F	40	Paratyphi B var. Java		8826812	1324021800	96.6	92.18	52.61	4471	50	3	4	1	73	42
XXB138	SH11G0040	East	Shanghai	2011	Blood	Extra-intestinal infection	F	63	Enteritidis		7153758	1073063700	96	91.8	52.27	4411	27	2	2	1	73	11
XXB1380	SH17G043	South	Guangxi	2016	Human feces	Gastro-intestinal infection	M	36	Krefeld		8299062	1244859300	96.72	92.46	52.63	4667	59	2	3	1	76	3157
XXB1381	SH17XXB1381	South	Guangxi	2016	Blood	Extra-intestinal infection	F	11m	Choleraesuis		5870388	880558200	96.01	91.32	52.8	4619	74	1	3	1	77	68
XXB1382	SH17G098	South	Guangxi	2017	Human feces	Gastro-intestinal infection	M	21	Paratyphi A		9371878	1405781700	95.67	90.67	52.7	4266	28	2	3	1	72	85
XXB1383	SH17G103	South	Guangxi	2017	Human feces	Gastro-intestinal infection	F	47	Liverpool		6493164	973974600	96.49	91.97	52.79	4304	29	2	1	1	70	1959
XXB1384	SH17G147	East	Shanghai	2017	Human feces	Gastro-intestinal infection	F	48	Paratyphi B var. Java		6732970	1009945500	96.11	91.31	52.53	4372	64	2	3	1	75	42
XXB1385	SH17G189	East	Shanghai	2017	Human feces	Gastro-intestinal infection	M	1	Pomona		7339606	1100940900	96.46	91.89	53.03	4129	24	1	3	1	73	451
XXB1386	SH17G217	East	Zhejiang	2017	Human feces	Gastro-intestinal infection	M	43	Apeyeme		7610502	1141575300	96.2	91.42	52.87	4291	26	2	4	1	76	1546
XXB1387	SH17G261	South	Guangxi	2017	Human feces	Gastro-intestinal infection	F	42	Liverpool		7618924	1142838600	96.81	92.49	52.76	4303	26	2	2	1	72	1959
XXB1388	SH17G266	South	Guangxi	2017	Blood	Extra-intestinal infection	M	44	Typhi		7930738	1189610700	96.43	91.84	52.4	4557	54	1	4	1	68	2
XXB1389	SH17G292	South	Guangxi	2017	Human feces	Gastro-intestinal infection	F	42	Paratyphi A		6681198	1002179700	96.1	91.25	52.69	4312	28	2	3	1	73	85
XXB139	SH11G0041	East	Shanghai	2011	Blood	Extra-intestinal infection	F	64	Choleraesuis		9767986	1465197900	96.88	92.88	51.96	4679	73	1	3	1	77	68
XXB1390	SH17G316	South	Guangxi	2017	Human feces	Gastro-intestinal infection	M	40	Liverpool		7560600	1134090000	96.54	92.12	52.65	4443	25	2	2	1	74	1959
XXB1391	SH17G363	East	Shanghai	2017	Human feces	Gastro-intestinal infection	M	10m	Apeyeme		9175870	1376380500	96.54	92.16	52.79	4424	38	2	4	1	75	1546
XXB1392	SH17G367	East	Shanghai	2017	Human feces	Gastro-intestinal infection	M	32	Kaolack		7238768	1085815200	96.46	92	52.82	4163	40	2	2	1	70	1306
XXB1393	SH17XXB1393	Central	Hubei	2010	Blood	Extra-intestinal infection	F	62	Choleraesuis		9348748	1402312200	96.81	92.58	52.62	4531	62	2	3	1	78	139
XXB1394	SH17G397	Central	Hubei	2010	Blood	Extra-intestinal infection	M	68	IIIa 62:z4,z23:-		6256968	938545200	95.96	91.59	52.17	4208	56	0	4	1	74	2402
XXB1395	SH17G424	South	Guangxi	2017	Human feces	Gastro-intestinal infection	F	42	Paratyphi A		6896262	1034439300	95	90.59	52.2	4313	26	2	3	1	73	85
XXB1396	SH17G440	South	Guangxi	2017	Human feces	Gastro-intestinal infection	F	54	Kottbus		6084060	912609000	95.5	90.86	52.25	4392	37	1	3	1	75	1964
XXB1397	SH17G458	South	Guangxi	2017	Urine	Extra-intestinal infection	M	62	Paratyphi A		6521296	978194400	96.66	92.22	52.31	4210	28	2	3	1	72	85
XXB1398	SH17G459	South	Guangxi	2017	Blood	Extra-intestinal infection	M	21	Paratyphi A		6072272	910840800	96.17	91.65	52.28	4313	28	2	3	1	72	85
XXB1399	SH17G465	South	Guangxi	2017	Human feces	Gastro-intestinal infection	F	34	Paratyphi A		8299058	1244858700	96.73	92.41	52.35	4269	28	2	3	1	72	85
XXB14	SH16G2063	East	Shanghai	2016	Blood	Extra-intestinal infection	F	2	Enteritidis		7187076	1078061400	97.4	93.81	52.12	4555	25	2	2	1	75	11
XXB140	SH11G0042	East	Shanghai	2011	Blood	Extra-intestinal infection	M	84	Choleraesuis		9075768	1361365200	96.93	92.93	52.19	4732	81	2	3	1	76	68
XXB1400	SH17G466	South	Guangxi	2017	Human feces	Gastro-intestinal infection	F	34	Paratyphi A		6889880	1033482000	96.43	91.87	52.43	4269	28	2	3	1	72	85
XXB1401	SH17G520	East	Shanghai	2017	Human feces	Gastro-intestinal infection	F	26	Paratyphi B var. Java		8207636	1231145400	96.75	92.43	52.4	4440	40	1	4	1	75	307
XXB1402	SH17G547	East	Shanghai	2017	Human feces	Gastro-intestinal infection	M	34	Newport		8724194	1308629100	96.6	92.12	52.69	4270	28	2	4	1	76	46
XXB1403	SH17G583	East	Shanghai	2017	Urine	Extra-intestinal infection	M	56	IIIb 50:k:z		7535460	1130319000	96.31	91.61	52.11	4772	82	1	2	1	80	430
XXB1404	SH17G641	East	Shanghai	2017	Human feces	Gastro-intestinal infection	F	28	Pomona		6258006	938700900	96.16	91.31	52.9	4137	25	1	3	1	75	451
XXB1405	SH17G737	East	Shanghai	2017	Human feces	Gastro-intestinal infection	F	27	Typhi		6986638	1047995700	96.13	91.37	52.56	4634	54	1	4	1	68	2
XXB1406	SH17G738	East	Shanghai	2017	Human feces	Gastro-intestinal infection	M	22	Typhi		7997236	1199585400	96.54	92.02	52.44	4530	53	1	4	1	68	2209
XXB1407	SH17G819	East	Shanghai	2017	Human feces	Gastro-intestinal infection	M	18	Enteritidis		9207074	1381061100	97.07	93.01	52.55	4504	36	2	2	1	74	11
XXB1408	SH17G850	East	Shanghai	2017	Human feces	Gastro-intestinal infection	M	29	Enteritidis		8292044	1243806600	96.6	92.17	52.79	4413	29	2	2	1	71	11
XXB1409	SH17G868	East	Shanghai	2017	Human feces	Gastro-intestinal infection	M	25	Paratyphi B var. Java		8371218	1255682700	96.4	91.8	52.7	4348	40	2	2	1	75	42
XXB141	SH11G0104	East	Shanghai	2011	Blood	Extra-intestinal infection	F	78	Choleraesuis		7831546	1174731900	97	93.09	52.02	4802	81	2	3	1	74	68
XXB1410	SH17G989	East	Shanghai	2017	Human feces	Gastro-intestinal infection	M	32	Brandenburg		8905542	1335831300	96.68	92.34	52.59	4427	49	1	2	1	72	334
XXB1411	SH17G1028	East	Shanghai	2017	Human feces	Gastro-intestinal infection	M	34	Uganda		7604804	1140720600	96.33	91.69	52.83	4406	36	2	2	1	71	684
XXB1412	SH17G1031	East	Shanghai	2017	Human feces	Gastro-intestinal infection	F	52	Liverpool		9432412	1414861800	96.26	91.69	52.92	4309	28	2	2	1	71	1959
XXB1413	SH17G1136	East	Shanghai	2017	Human feces	Gastro-intestinal infection	M	64	Liverpool		8807218	1321082700	96.67	92.34	52.94	4304	27	2	1	1	71	1959
XXB1414	SH17G1138	East	Shanghai	2017	Human feces	Gastro-intestinal infection	M	25	Isangi		5481700	822255000	96.92	92.74	52.87	4436	33	2	3	1	74	216
XXB1415	SH17G1168	East	Fujian	2003	Human feces	Gastro-intestinal infection	F	37	Uganda		7234486	1085172900	96.6	92.12	52.74	4335	30	2	3	1	72	684
XXB1418	SH17XXB1418	East	Fujian	2007	Blood	Extra-intestinal infection	F	9m	Choleraesuis		8424300	1263645000	96.53	92.15	52.6	4740	82	2	3	1	77	68
XXB1419	SH17G1178	East	Fujian	2008	Sanies	Extra-intestinal infection	F	16	Pomona		5614758	842213700	96.58	92.13	52.94	4152	22	1	3	1	77	451
XXB142	SH11G0105	East	Shanghai	2011	Blood	Extra-intestinal infection	F	25	Choleraesuis		8092140	1213821000	96.86	92.8	52.26	4750	82	2	3	1	77	68
XXB1420	SH17G1179	East	Fujian	2009	Human feces	Gastro-intestinal infection	M	1m	Mgulani		8149998	1222499700	96.6	92.22	52.56	4438	42	2	3	1	74	2033
XXB1421	SH17G1186	East	Fujian	2009	Human feces	Gastro-intestinal infection	F	32	Rissen		7971656	1195748400	96.29	91.69	52.86	4422	34	2	3	1	75	469
XXB1422	SH17G1190	East	Fujian	2009	Human feces	Gastro-intestinal infection	F	9m	Saintpaul		7702008	1155301200	96.48	91.92	52.59	4430	24	2	3	1	73	27
XXB1423	SH17G1197	East	Fujian	2011	Blood	Extra-intestinal infection	F	1	Javiana		11204956	1680743400	96.6	92.16	52.46	4450	44	2	3	1	78	1547
XXB1426	SH17G1211	East	Fujian	2015	Human feces	Gastro-intestinal infection	F	28	Typhimurium		9765360	1464804000	96.03	91.38	52.79	4610	48	3	3	1	72	1920
XXB1427	SH17G1213	East	Fujian	2015	Blood	Extra-intestinal infection	F	41	Typhimurium		8823524	1323528600	96.23	91.63	52.69	4608	48	3	2	1	71	1920
XXB143	SH11G0203	East	Shanghai	2011	Blood	Extra-intestinal infection	M	60	Choleraesuis		7424706	1113705900	96.91	93.01	52.31	4699	72	2	3	1	76	68
XXB1430	SH17G1351	East	Jiangsu	2016	Blood	Extra-intestinal infection	F	49	Enteritidis		4597424	689613600	96.63	92.27	52.6	4455	26	2	2	1	73	11
XXB1438	SH17SF219	North	Beijing	2017	Chicken				Minnesota		7872508	1180876200	97.26	93.47	52.31	4612	58	2	2	1	73	548
XXB144	SH11G0368	East	Shanghai	2011	Blood	Extra-intestinal infection	F	45	Enteritidis		7452706	1117905900	96.81	92.72	51.89	4491	38	2	2	1	73	11
XXB1445	SH17SF349	Central	Hubei	2017	Chicken				Rissen		7340624	1101093600	97.16	93.3	52.43	4521	53	2	3	1	74	469
XXB1446	SH17SF358	East	Shanghai	2017	Aquatic animal				Jangwani		9446524	1416978600	97.43	93.84	52.37	4250	32	2	5	1	74	3918
XXB1447	SH17SF362	East	Shanghai	2017	Aquatic animal				Thompson		11080834	1662125100	96.72	92.84	52.52	4579	53	2	2	1	79	26
XXB1448	SH17SF367	East	Shanghai	2017	Chicken				Sandiego		7714082	1157112300	97.15	93.26	52.46	4289	26	1	3	1	74	20
XXB145	SH11G0390	East	Shanghai	2011	Blood	Extra-intestinal infection	M	42	Paratyphi A		8278804	1241820600	96.09	91.83	52.31	4312	30	2	3	1	72	85
XXB1451	SH17SF439	South	Guangdong	2017	Pork				Goldcoast		9755884	1463382600	97.36	93.6	52.27	4288	32	2	3	1	75	358
XXB1452	SH17SF474	South	Guangdong	2017	Pork				Derby		11862574	1779386100	97.23	93.59	52.32	4466	56	2	3	1	72	40
XXB1453	SH17SF513	North	Beijing	2017	Pork				Goldcoast		9262114	1389317100	97.2	93.4	52.45	4495	41	2	1	1	74	2529
XXB1454	SH17SF515	North	Beijing	2017	Beef				Derby		9430484	1414572600	96.76	92.64	52.3	4495	86	2	2	1	75	40
XXB1455	SH17SF566	East	Shanghai	2017	Aquatic animal				Thompson		9089572	1363435800	97.21	93.36	52.38	4612	54	2	2	1	79	26
XXB1458	SH17SF626	East	Fujian	2003	Aquatic animal				Uganda		9147618	1372142700	96.94	93.01	52.47	4391	29	2	3	1	73	684
XXB1459	SH17SF677	East	Shandong	2017	Chicken				Anatum		8077194	1211579100	97.36	93.65	52.33	4404	45	2	2	1	74	2441
XXB146	SH11G0392	East	Shanghai	2011	Blood	Extra-intestinal infection	M	60	Enteritidis		13159248	1973887200	97.15	93.57	52.61	4547	28	2	2	1	73	11
XXB1460	SH17SF694	East	Shandong	2017	Chicken				Enteritidis		11551382	1732707300	97.65	94.26	52.27	4370	22	2	2	1	75	11
XXB1461	SH17SF700	East	Fujian	2006	Wild animal				IIIb 48:k:z35		9989784	1498467600	96.54	92.9	51.55	4371	98	1	3	1	73	6124
XXB1462	SH17SF722	East	Shandong	2017	Chicken				Enteritidis		7115790	1067368500	97.44	93.76	52.57	4441	31	2	2	1	73	11
XXB1464	SH17SF817	East	Fujian	2006	Wild animal				IIIb 53:l,v:e,n,x,z15		8438682	1265802300	97.38	93.68	52.2	5648	202	2	2	1	75	8332
XXB1465	SH17SF818	East	Fujian	2006	Wild animal				IIIb 48:k:z35		7805382	1170807300	97.5	93.87	51.9	4363	95	1	3	1	73	6124
XXB1466	SH17SF819	East	Fujian	2017	Chicken				Livingstone		8704370	1305655500	97.42	93.64	52.43	4404	39	2	3	1	71	543
XXB1467	SH17SF837	East	Fujian	2006	Wild animal				IIIb 53:l,v:e,n,x,z15		8140692	1221103800	97.54	94.06	51.45	5587	207	2	2	1	75	8332
XXB1468	SH17SF841	East	Fujian	2006	Wild animal				IIIb 53:l,v:e,n,x,z15		8495012	1274251800	97.65	94.11	52.21	5321	166	3	4	1	74	8332
XXB1469	SH17SF916	South	Guangdong	2014	Pig feces				Choleraesuis		8498986	1274847900	97.49	93.82	52.51	4634	79	2	3	1	76	68
XXB147	SH11G0473	East	Shanghai	2011	Urine	Extra-intestinal infection	M	2	Enteritidis		11365306	1704795900	96.99	93.31	52.8	4431	35	2	2	1	73	11
XXB1470	SH17SF917	South	Guangdong	2014	Pig feces				Choleraesuis		9147360	1372104000	97.2	93.65	52.31	4650	75	2	3	1	73	68
XXB1471	SH17SF918	South	Guangdong	2014	Pig feces				Choleraesuis		7851788	1177768200	97.05	93.29	52.29	4761	77	2	2	1	76	68
XXB1472	SH17SF919	South	Guangdong	2014	Pig feces				Choleraesuis		7558478	1133771700	97.8	94.69	52.6	4681	81	2	3	1	77	68
XXB1473	SH17SF920	South	Guangdong	2014	Pig feces				Choleraesuis		7963060	1194459000	97.49	94.14	52.48	4748	77	2	3	1	77	68
XXB1475	SH17SF924	South	Guangdong	2014	Pig				Choleraesuis		6901276	1035191400	97.79	94.61	52.73	4751	83	2	3	1	77	68
XXB1476	SH17SF925	South	Guangdong	2014	Pig				Choleraesuis		7388012	1108201800	97.2	93.55	52.43	4745	71	2	2	1	74	68
XXB1477	SH17SF928	Central	Hubei	2014	Pig				Choleraesuis		6325216	948782400	97.64	94.36	52.44	4749	76	2	2	1	74	68
XXB1478-704	SH17SF930	Central	Hubei	2014	Pig				Choleraesuis		6556996	983549400	97.03	93.44	52.45	4727	81	2	3	1	75	68
XXB1479	SH17SF934	South	Guangdong	2014	Pig feces				Choleraesuis		9364562	1404684300	97.5	94.16	52.62	4718	74	2	3	1	77	68
XXB148	SH11G0536	East	Shanghai	2011	Blood	Extra-intestinal infection	M	2	Virchow		11430190	1714528500	96.91	93.07	52.5	4715	50	2	2	1	71	1750
XXB1480	SH17SF935	South	Guangdong	2014	Pig feces				Choleraesuis		2986290	447943500	96.51	93.06	52.44	4712	76	1	3	1	76	68
XXB1482	SH17SF939	Central	Hubei	2017	Pig feces				Choleraesuis		7628496	1144274400	97.18	93.54	52.55	4757	84	2	3	1	75	68
XXB1483	SH17SF941	Central	Hubei	2017	Pig feces				Choleraesuis		8289934	1243490100	97.48	94.1	52.6	4717	73	2	2	1	74	68
XXB1484	SH17SF959	South	Guangdong	2017	Pig feces				Choleraesuis		8792314	1318847100	97.66	94.39	52.73	4721	74	2	3	1	77	68
XXB1485	SH17SF964	East	Zhejiang	2014	Pig feces				Choleraesuis		5795820	869373000	96.76	92.95	52.5	4756	80	2	3	1	77	68
XXB1486	SH17SF968	South	Guangdong	2013	Pig feces				Choleraesuis		8843502	1326525300	97.4	93.98	52.51	4778	85	2	2	1	76	68
XXB1487	SH17SF969	South	Guangdong	2013	Pig feces				Choleraesuis		8219484	1232922600	97.68	94.44	52.44	4725	79	2	3	1	74	68
XXB1488	SH17SF970	South	Guangdong	2013	Pig feces				Choleraesuis		8065562	1209834300	97.43	94.05	52.38	4741	76	1	3	1	77	68
XXB1489	SH17SF972	East	Fujian	2006	Wild animal				Ramatgan		8650156	1297523400	97.59	94.3	52.24	5497	125	2	3	1	67	2874
XXB149	SH11G0538	East	Shanghai	2011	Blood	Extra-intestinal infection	M	60	Virchow		11384174	1707626100	96.95	93.21	52.75	4450	52	2	4	1	69	1750
XXB1490	SH17SF976	East	Fujian	2006	Beef				Isangi		8410068	1261510200	97.71	94.51	52.76	4467	31	2	3	1	76	1994
XXB1491	SH17SF977	East	Fujian	2007	Raw material				I X:z4,z23:-		6339902	950985300	97.35	93.79	52.45	4446	53	2	2	1	71	2023
XXB1492	SH17SF978	East	Fujian	2015	Aquatic animal				IV [1],44:z4,z32:-		10492444	1573866600	97.42	93.94	52.23	4398	52	1	4	1	69	433
XXB1493	SH17SF980	East	Fujian	2015	Raw material				Amsterdam		12165328	1824799200	97.48	94.05	52.6	4738	45	2	2	1	74	2090
XXB1494	SH17SF1007	North	Beijing	2017	Duck				Apeyeme		8250708	1237606200	97.47	94.07	52.4	4425	43	2	3	1	74	1546
XXB1495	SH17SF1015	North	Shanxi	2017	Pork				Liverpool		9434492	1415173800	97.8	94.67	52.25	4460	36	2	2	1	72	1959
XXB1496	SH17SF1035	East	Shanghai	2017	Raw material				Cubana		8209642	1231446300	97.68	94.44	52.77	4399	33	2	4	1	73	286
XXB1497	SH17SF1041	East	Shanghai	2017	Raw material				Liverpool		10043378	1506506700	97.59	94.25	52.65	4311	25	2	2	1	74	1959
XXB15	SH16G2090	South-West	Chongqing	2016	Blood	Extra-intestinal infection	M	8	Give		7693036	1153955400	96.95	92.59	52.22	4398	28	2	2	1	72	654
XXB150	SH11G0679	East	Shanghai	2011	Blood	Extra-intestinal infection	F	23d	Panama		10932042	1639806300	96.67	92.64	52.68	4570	39	1	2	1	75	48
XXB151	SH11G0775	East	Shanghai	2011	Blood	Extra-intestinal infection	M	50	Choleraesuis		10073056	1510958400	96.71	92.68	52.15	4783	89	2	3	1	77	68
XXB1516	SH17G1558	South-West	Chongqing	2017	Human feces	Gastro-intestinal infection	F	7m	Typhimurium		8412560	1261884000	96.75	93.5	52.02	4733	82	3	2	1	73	34
XXB1517	SH17G1564	South-West	Chongqing	2017	Human feces	Gastro-intestinal infection	F	5m	Typhimurium		7770182	1165527300	97.24	93.81	52.36	4873	93	3	2	1	73	34
XXB152	SH11G0776	East	Shanghai	2011	Blood	Extra-intestinal infection	M	58	Enteritidis		5141894	771284100	96.58	92.55	52.31	4505	27	2	2	1	73	11
XXB1523	SH17G1587	South-West	Chongqing	2017	Human feces	Gastro-intestinal infection	M	2	Rissen		10352692	1552903800	97.74	94.69	52.24	4680	66	2	4	1	75	469
XXB1524	SH17G1588	South-West	Chongqing	2017	Human feces	Gastro-intestinal infection	F	8m	Goldcoast		9098598	1364789700	97.22	93.75	52.4	4510	38	2	3	1	75	358
XXB1525	SH17G1598	South-West	Chongqing	2017	Human feces	Gastro-intestinal infection	M	5m	Agona		6675448	1001317200	96.79	93.45	52.39	4457	51	2	4	1	78	13
XXB1526	SH17G1599	South-West	Chongqing	2017	Human feces	Gastro-intestinal infection	M	1	Stanley		11491240	1723686000	97.65	94.41	52.61	4468	47	2	2	1	72	29
XXB1527	SH17G1600	South-West	Chongqing	2017	Human feces	Gastro-intestinal infection	M	1m	Rissen		7242180	1086327000	97.84	94.89	52.3	4581	63	2	3	1	74	469
XXB1528	SH17G1609	South-West	Chongqing	2017	Human feces	Gastro-intestinal infection	F	1	Typhimurium		13659510	2048926500	97.66	94.42	52.41	4910	85	3	3	1	74	34
XXB1529	SH17G1610	South-West	Chongqing	2017	Human feces	Gastro-intestinal infection	F	1	Typhimurium		12946696	1942004400	97.67	94.47	52.39	4897	71	3	3	1	72	34
XXB153	SH11G0777	East	Shanghai	2011	Blood	Extra-intestinal infection	M	61	Enteritidis		10405318	1560797700	96.3	91.92	52.24	4451	30	2	2	1	75	11
XXB1530	SH17G1612	South-West	Chongqing	2017	Human feces	Gastro-intestinal infection	M	1	Anatum		10148456	1522268400	97.87	94.81	52.25	4583	79	2	4	1	69	64
XXB1531	SH17G1613	South-West	Chongqing	2017	Human feces	Gastro-intestinal infection	F	1	Rissen		7767446	1165116900	97.22	93.79	52.29	4590	73	2	3	1	74	469
XXB1533	SH17G1630	East	Shanghai	2017	Human feces	Gastro-intestinal infection	F	27	Typhi		9991628	1498744200	97.47	94.02	52.48	4534	55	1	4	1	67	1
XXB1534	SH17G1644	South	Guangxi	2017	Infected site samples	Extra-intestinal infection	F	1	Muenster		7545882	1131882300	97.39	93.96	52.16	4743	55	2	3	1	77	321
XXB1535	SH17G1647	North-West	Xinjiang	2017	Human feces	Gastro-intestinal infection	M	5m	Manhattan		8671684	1300752600	97.26	93.61	52.4	4432	29	1	2	1	74	18
XXB1536	SH17G1649	North-West	Xinjiang	2017	Human feces	Gastro-intestinal infection	M	1	Oranienburg		10226920	1534038000	97.63	94.37	52.56	4247	26	2	2	1	70	23
XXB1537	SH17G1652	North-West	Xinjiang	2017	Human feces	Gastro-intestinal infection	M	7m	Typhimurium		13428374	2014256100	97.72	94.54	52.67	4667	67	3	2	1	73	34
XXB1538	SH17G1653	North-West	Xinjiang	2017	Human feces	Gastro-intestinal infection	M	1	Kentucky		9820536	1473080400	97.15	93.44	52.56	4485	37	2	2	1	74	314
XXB1539	SH17G1654	North-West	Xinjiang	2017	Human feces	Gastro-intestinal infection	F	1	Enteritidis		9005016	1350752400	97.04	93.26	52.59	4337	21	2	2	1	75	11
XXB154	SH11G0781	East	Shanghai	2011	Blood	Extra-intestinal infection	M	30	Paratyphi A		11802642	1770396300	96.75	92.77	52.22	4305	26	2	3	1	71	129
XXB1540	SH17G1655	North-West	Xinjiang	2017	Human feces	Gastro-intestinal infection	M	30	London		10973886	1646082900	97.67	94.41	52.55	4403	46	2	2	1	73	155
XXB1541	SH17G1656	North-West	Xinjiang	2017	Human feces	Gastro-intestinal infection	M	31	Enteritidis		12740196	1911029400	97.54	94.15	52.72	4446	31	2	2	1	75	11
XXB1542	SH17G1657	North-West	Xinjiang	2017	Human feces	Gastro-intestinal infection	F	1	Derby		7666870	1150030500	97.13	93.42	52.42	4559	52	2	4	1	76	40
XXB1543	SH17G1658	North-West	Xinjiang	2017	Human feces	Gastro-intestinal infection	M	47	Typhimurium		17060236	2559035400	97.75	94.55	52.54	4743	75	3	2	1	76	34
XXB1544	SH17G1659	North-West	Xinjiang	2017	Human feces	Gastro-intestinal infection	F	51	London		10195296	1529294400	97.74	94.55	52.63	4453	51	2	2	1	74	155
XXB1545	SH17G1668	North-West	Xinjiang	2017	Human feces	Gastro-intestinal infection	M	9m	Typhimurium		10493076	1573961400	97.68	94.47	52.33	4786	74	2	2	1	74	34
XXB1546	SH17G1670	North-West	Xinjiang	2017	Human feces	Gastro-intestinal infection	F	1	Typhimurium		6932256	1039838400	97.61	94.35	52.12	4662	68	3	3	1	73	8333
XXB1547	SH17G1674	North-West	Xinjiang	2017	Human feces	Gastro-intestinal infection	M	68	Enteritidis		10766354	1614953100	97.46	94.03	52.5	4456	25	2	2	1	73	11
XXB1548	SH17G1682	North-West	Xinjiang	2017	Human feces	Gastro-intestinal infection	F	11m	Kottbus		12978106	1946715900	97.52	94.13	52.36	4497	35	2	3	1	74	808
XXB1549	SH17G1686	North-West	Xinjiang	2017	Human feces	Gastro-intestinal infection	F	1	Agona		10082944	1512441600	97.16	93.46	52.67	4531	43	2	3	1	78	13
XXB155	SH11G0927	East	Shanghai	2011	Blood	Extra-intestinal infection	F	8m	Enteritidis		11530480	1729572000	97.03	93.25	52.36	4444	35	2	2	1	73	11
XXB1550	SH17G1688	North-West	Xinjiang	2017	Human feces	Gastro-intestinal infection	M	5	Enteritidis		7994864	1199229600	96.8	92.78	52.79	4369	23	2	2	1	75	11
XXB1551	SH17G1689	North-West	Xinjiang	2017	Human feces	Gastro-intestinal infection	M	47	Senftenberg		9675648	1451347200	97.48	94.08	52.45	4500	46	2	2	1	73	14
XXB1552	SH17G1690	North-West	Xinjiang	2017	Human feces	Gastro-intestinal infection	M	65	Enteritidis		9547548	1432132200	97.02	93.21	52.96	4412	25	2	2	1	73	11
XXB1553	SH17G1701	North-West	Xinjiang	2017	Human feces	Gastro-intestinal infection	M	2	Weltevreden		8859946	1328991900	96.74	92.78	52.79	4586	92	3	2	1	76	365
XXB1554	SH17G1709	North-West	Xinjiang	2017	Human feces	Gastro-intestinal infection	F	42	Kentucky		10028976	1504346400	97.28	93.78	52.52	4440	32	2	2	1	77	198
XXB1555	SH17G1721	North-West	Xinjiang	2017	Human feces	Gastro-intestinal infection	M	52	Agona		8067028	1210054200	97.26	93.67	52.74	4532	45	2	3	1	78	13
XXB1556	SH17G1737	North-West	Xinjiang	2017	Human feces	Gastro-intestinal infection	M	6m	Goldcoast		10530188	1579528200	97.22	93.6	52.68	4283	28	2	3	1	75	358
XXB1557	SH17G1741	North-West	Xinjiang	2017	Human feces	Gastro-intestinal infection	F	42	Typhi		10044102	1506615300	97.39	93.89	52.67	4553	53	1	2	1	66	2
XXB1558	SH17G1742	North-West	Xinjiang	2017	Human feces	Gastro-intestinal infection	M	22	Typhi		5901186	885177900	96.83	92.69	52.75	4525	53	1	4	1	68	2
XXB1559	SH17G1756	North-West	Xinjiang	2017	Blood	Extra-intestinal infection	F	6	Typhi		7017164	1052574600	97.37	93.69	52.98	4596	57	1	4	1	66	2
XXB156	SH11G1133	East	Shanghai	2011	Blood	Extra-intestinal infection	M	60	Enteritidis		8549010	1282351500	96.97	93.11	52.07	4414	28	2	2	1	72	11
XXB1560	SH17G1757	North-West	Xinjiang	2017	Blood	Extra-intestinal infection	F	27	Typhi		6921416	1038212400	97.12	93.34	52.69	4596	55	1	4	1	66	2
XXB1561	SH17G1764	North-West	Xinjiang	2017	Human feces	Gastro-intestinal infection	M	30	Liverpool		5776644	866496600	96.63	93.04	52.19	4326	28	2	2	1	71	1959
XXB1562	SH17G1766	North-West	Xinjiang	2017	Human feces	Gastro-intestinal infection	M	20	Typhi		8705354	1305803100	97.79	94.43	52.77	4560	63	1	4	1	67	2
XXB1563	SH17G1769	East	Shanghai	2017	Human feces	Gastro-intestinal infection	F	31	Indiana		6992808	1048921200	96.73	93.08	52.25	4622	75	2	4	1	74	17
XXB1564	SH17G1771	East	Shanghai	2017	Human feces	Gastro-intestinal infection	M	35	Wil		8701998	1305299700	97.86	94.67	52.75	4202	40	2	5	1	76	8334
XXB1565	SH17G1773	East	Shanghai	2017	Human feces	Gastro-intestinal infection	M	49	Typhimurium		9957954	1493693100	97.44	93.78	52.27	4788	58	3	3	1	72	19
XXB1567	SH17G1781	East	Shanghai	2017	Human feces	Gastro-intestinal infection	F	41	Goldcoast		6012248	901837200	98.08	95	52.54	4561	51	2	4	1	76	358
XXB1568	SH17G1785	East	Shanghai	2017	Human feces	Gastro-intestinal infection	M	36	Enteritidis		6163702	924555300	97.71	94.28	52.74	4454	30	2	2	1	73	11
XXB1569	SH17G1792	East	Shanghai	2017	Human feces	Gastro-intestinal infection	F	68	Thompson		10832450	1624867500	97.55	94.07	52.74	4397	33	2	2	1	77	26
XXB157	SH11G1166	East	Shanghai	2011	Blood	Extra-intestinal infection	M	1	Choleraesuis		9366290	1404943500	97.26	93.71	52.35	4758	86	2	3	1	77	68
XXB1570	SH17G1796	East	Shanghai	2017	Human feces	Gastro-intestinal infection	F	50	Weltevreden		9920530	1488079500	97.45	93.83	52.97	4637	90	2	3	1	76	365
XXB1571	SH17G1802	East	Shanghai	2017	Human feces	Gastro-intestinal infection	F	58	Schwarzengrund		7509632	1126444800	97.45	93.79	52.84	4333	32	2	3	1	75	96
XXB1572	SH17G1811	East	Shanghai	2017	Human feces	Gastro-intestinal infection	F	55	Paratyphi B var. Java		8556156	1283423400	97.57	93.98	52.78	4347	40	2	3	1	76	42
XXB1573	SH17G1814	East	Shanghai	2017	Human feces	Gastro-intestinal infection	F	49	Litchfield		8528046	1279206900	97.34	93.7	52.49	4429	43	2	3	1	76	1885
XXB1574	SH17G1815	East	Shanghai	2017	Human feces	Gastro-intestinal infection	M	63	Tennessee		7948976	1192346400	97.72	94.36	52.64	4463	27	2	2	1	76	319
XXB1575	SH17G1820	East	Shanghai	2017	Human feces	Gastro-intestinal infection	F	57	Enteritidis		6328032	949204800	97.18	93.4	52.84	4413	26	2	2	1	73	11
XXB1576	SH17G1823	East	Shanghai	2017	Human feces	Gastro-intestinal infection	M	55	Typhimurium		8786730	1318009500	97.59	94.1	52.89	4682	84	3	3	1	74	34
XXB1577	SH17G1825	East	Shanghai	2017	Human feces	Gastro-intestinal infection	F	48	Litchfield		7539438	1130915700	97.13	93.38	52.64	4451	45	2	4	1	77	214
XXB1578	SH17G1832	East	Shanghai	2017	Human feces	Gastro-intestinal infection	F	36	Senftenberg		7439650	1115947500	97.33	93.72	52.31	4523	48	3	3	1	72	14
XXB1579	SH17G1835	East	Shanghai	2017	Human feces	Gastro-intestinal infection	F	31	Enteritidis		7537318	1130597700	97.29	93.66	52.96	4477	30	2	2	1	73	11
XXB1580	SH17G1839	East	Zhejiang	2017	Human feces	Gastro-intestinal infection	F	52	Rissen		9586410	1437961500	97.3	93.81	52.68	4562	56	2	3	1	75	469
XXB1581	SH17G1847	East	Zhejiang	2017	Human feces	Gastro-intestinal infection	F	34	Weltevreden		5434978	815246700	96.94	93.11	52.87	4594	74	2	3	1	74	365
XXB1582	SH17G1854	East	Zhejiang	2017	Blood	Extra-intestinal infection	M	67	Goldcoast		7372554	1105883100	97.68	94.22	53.03	4536	52	2	4	1	76	358
XXB1583	SH17G1856	East	Zhejiang	2017	Human feces	Gastro-intestinal infection	F	1	Bovismorbificans		7616938	1142540700	97.42	93.95	52.57	4678	76	2	3	1	76	1499
XXB1584	SH17G1857	East	Zhejiang	2017	Human feces	Gastro-intestinal infection	M	26	Thompson		10445890	1566883500	97.68	94.54	52.8	4354	30	2	4	1	76	26
XXB1585	SH17G1863	East	Zhejiang	2017	Human feces	Gastro-intestinal infection	M	28	Mbandaka		7497452	1124617800	97.41	93.86	52.62	4368	31	2	3	1	76	413
XXB1586	SH17G1866	East	Zhejiang	2017	Human feces	Gastro-intestinal infection	M	2	Typhimurium		7782166	1167324900	97.63	94.34	53.01	4607	54	3	3	1	70	19
XXB1587	SH17G1870	East	Zhejiang	2017	Human feces	Gastro-intestinal infection	M	43	Newport		7380078	1107011700	97.33	93.67	52.79	4365	19	3	4	1	73	31
XXB1588	SH17G1874	East	Zhejiang	2017	Human feces	Gastro-intestinal infection	M	2	Javiana		7149512	1072426800	98.06	94.99	52.54	4506	35	2	3	1	77	1547
XXB1589	SH17G1875	East	Zhejiang	2017	Human feces	Gastro-intestinal infection	F	2	Rissen		6717808	1007671200	97.76	94.4	52.78	4529	57	2	4	1	75	469
XXB159	SH11G1236	East	Shanghai	2011	Blood	Extra-intestinal infection	F	1	Muenster		8898722	1334808300	96.86	92.97	51.55	5120	77	2	3	1	78	321
XXB1590	SH17G1877	East	Zhejiang	2017	Human feces	Gastro-intestinal infection	F	29	Bovismorbificans		9520312	1428046800	97.26	93.6	53	4407	29	2	2	1	75	377
XXB1591	SH17G1878	East	Zhejiang	2017	Infected site samples	Extra-intestinal infection	M	66	Paratyphi A		6226026	933903900	97.56	94.11	52.61	4301	26	2	3	1	72	85
XXB1592	SH17G1879	East	Zhejiang	2017	Human feces	Gastro-intestinal infection	F	32	Typhimurium		6351270	952690500	97.61	94.61	52.57	4700	53	3	4	1	73	19
XXB1593	SH17G1884	East	Zhejiang	2017	Human feces	Gastro-intestinal infection	F	33	Enteritidis		6130488	919573200	97.62	94.53	52.77	4528	26	2	2	1	75	11
XXB1594	SH17G1897	East	Zhejiang	2017	Human feces	Gastro-intestinal infection	F	1	Meleagridis		7677764	1151664600	97.41	94.33	52.91	4611	25	2	3	1	76	463
XXB1595	SH17G1901	East	Zhejiang	2017	Human feces	Gastro-intestinal infection	F	2	Derby		4834842	725226300	97.47	94.31	52.48	4656	72	2	3	1	75	40
XXB1596	SH17G1919	East	Zhejiang	2017	Human feces	Gastro-intestinal infection	M	5	Give		6428724	964308600	97.29	93.96	52.82	4243	24	2	2	1	74	516
XXB1597	SH17G1921	East	Zhejiang	2017	Human feces	Gastro-intestinal infection	F	55	Typhimurium		5537236	830585400	97.05	93.5	52.73	4612	54	3	4	1	72	19
XXB1598	SH17G1932	North-West	Xinjiang	2017	Blood	Extra-intestinal infection	M	6m	Typhi		4406280	660942000	96.85	93.1	52.68	4561	52	1	4	1	67	2
XXB1599	SH17G1933	North-West	Xinjiang	2017	Human feces	Gastro-intestinal infection	M	26	Senftenberg		8110018	1216502700	97.59	94.6	52.59	4523	38	2	4	1	77	185
XXB16	SH16G2094	South-West	Chongqing	2016	Blood	Extra-intestinal infection	F	3m	Enteritidis		5793876	869081400	96.12	91.2	51.25	4478	29	2	2	1	71	11
XXB160	SH11G1292	East	Shanghai	2011	Blood	Extra-intestinal infection	M	55	Choleraesuis		8624752	1293712800	97.13	93.49	51.86	4734	86	2	2	1	74	68
XXB1601	SH17G1937	North-West	Xinjiang	2017	Human feces	Gastro-intestinal infection	M	1	Enteritidis		4760328	714049200	96.89	93.17	52.66	4418	28	2	2	1	73	11
XXB1602	SH17G1949	North-West	Xinjiang	2017	Human feces	Gastro-intestinal infection	M	8m	Typhimurium		6805868	1020880200	97.11	93.83	52.73	4625	70	3	2	1	73	34
XXB1603	SH17G1950	North-West	Xinjiang	2017	Human feces	Gastro-intestinal infection	M	68	Enteritidis		6688100	1003215000	97.38	94.14	52.68	4449	33	2	2	1	73	11
XXB1604	SH17G1951	East	Shanghai	2017	Human feces	Gastro-intestinal infection	M	63	Weltevreden		5819334	872900100	97.02	93.42	52.7	4676	80	2	3	1	74	365
XXB1605	SH17G1955	East	Shanghai	2017	Human feces	Gastro-intestinal infection	F	50	Weltevreden		8106390	1215958500	96.42	90.37	52.35	4635	93	2	2	1	75	365
XXB1606	SH17G1960	East	Shanghai	2017	Human feces	Gastro-intestinal infection	F	14	Weltevreden		8954204	1343130600	96.97	91.52	52.84	4699	103	2	3	1	77	365
XXB1607	SH17G1964	East	Shanghai	2017	Human feces	Gastro-intestinal infection	M	26	Newport		7030778	1054616700	96.47	90.47	53.27	4304	24	3	3	1	75	166
XXB1608	SH17G1965	East	Shanghai	2017	Human feces	Gastro-intestinal infection	M	48	Anatum		7617354	1142603100	96.49	90.52	53.52	4422	29	2	2	1	72	64
XXB1609	SH17G1968	East	Shanghai	2017	Human feces	Gastro-intestinal infection	F	58	Kentucky		8386412	1257961800	96.97	91.49	53.16	4394	30	2	3	1	74	314
XXB161	SH11G1343	East	Shanghai	2011	Blood	Extra-intestinal infection	M	9m	Infantis		12584246	1887636900	98.2	95.79	52.34	4291	39	2	2	1	77	32
XXB1610	SH17G1970	East	Shanghai	2017	Human feces	Gastro-intestinal infection	F	1	Enteritidis		6609700	991455000	96.72	90.95	52.88	4473	26	2	2	1	72	11
XXB1611	SH17G1971	East	Shanghai	2017	Human feces	Gastro-intestinal infection	M	1	Enteritidis		6959064	1043859600	97.28	92.13	52.67	4413	29	2	2	1	73	11
XXB1612	SH17G1974	East	Shanghai	2017	Human feces	Gastro-intestinal infection	F	41	Mbandaka		6421008	963151200	97.31	92.25	52.78	4407	34	2	3	1	76	413
XXB1613	SH17G1980	East	Shanghai	2017	Human feces	Gastro-intestinal infection	M	22	Typhimurium		9690094	1453514100	96.7	90.96	52.99	4687	71	2	2	1	72	19
XXB1614	SH17G1981	East	Shanghai	2017	Human feces	Gastro-intestinal infection	M	19	Enteritidis		6317426	947613900	96.83	91.15	52.96	4446	32	2	2	1	73	11
XXB1615	SH17G1984	East	Shanghai	2017	Human feces	Gastro-intestinal infection	M	58	Derby		7625302	1143795300	96.8	91.11	53.49	4745	83	2	2	1	75	40
XXB1616	SH17G1985	East	Shanghai	2017	Human feces	Gastro-intestinal infection	M	51	Schwarzengrund		6543804	981570600	96.5	90.5	53.11	4295	36	2	2	1	73	96
XXB1617	SH17G1987	North-West	Shaanxi	2017	Human feces	Gastro-intestinal infection	M	82	Enteritidis		6349392	952408800	96.33	90.21	53.21	4500	36	2	2	1	74	11
XXB1618	SH17G1988	North-West	Shaanxi	2017	Human feces	Gastro-intestinal infection	M	12	Typhimurium		6008558	901283700	96.55	90.67	53.77	4769	70	3	3	1	75	34
XXB1619	SH17G1991	North-West	Shaanxi	2017	Human feces	Gastro-intestinal infection	M	2	London		7115028	1067254200	96.22	89.96	53.26	4406	50	2	2	1	74	155
XXB162	SH12G0071	East	Shanghai	2012	Blood	Extra-intestinal infection	M	21d	Indiana		10482158	1572323700	97.8	94.62	51.98	4442	51	2	3	1	74	17
XXB1620	SH17G1992	North-West	Shaanxi	2017	Human feces	Gastro-intestinal infection	M	10m	Saintpaul		6556896	983534400	96.1	89.76	53.15	4485	61	3	2	1	72	49
XXB1622	SH17G1994	North-West	Shaanxi	2017	Human feces	Gastro-intestinal infection	F	10	Typhimurium		6617882	992682300	97.24	92.1	52.99	4801	82	3	3	1	76	34
XXB1623	SH17G1998	North-West	Shaanxi	2017	Human feces	Gastro-intestinal infection	M	61	Saintpaul		7566874	1135031100	97.3	92.18	53.16	4486	61	3	3	1	74	49
XXB1624	SH17G1999	North-West	Shaanxi	2017	Human feces	Gastro-intestinal infection	F	39	Mbandaka		9017950	1352692500	97.13	91.86	53.04	4399	45	2	3	1	73	413
XXB1625	SH17G2001	North-West	Shaanxi	2017	Human feces	Gastro-intestinal infection	M	60	Typhimurium		7609938	1141490700	97.03	91.61	52.99	4637	65	3	3	1	74	34
XXB1626	SH17G2002	North-West	Shaanxi	2017	Human feces	Gastro-intestinal infection	M	8	Enteritidis		6641894	996284100	96.81	91.14	52.89	4419	33	2	2	1	71	11
XXB1628	SH17G2010	North-West	Shaanxi	2017	Human feces	Gastro-intestinal infection	M	7	Enteritidis		8029838	1204475700	96.79	91.12	53.21	4366	25	2	2	1	73	11
XXB1629	SH17G2011	North-West	Shaanxi	2017	Human feces	Gastro-intestinal infection	F	62	Typhimurium		8483366	1272504900	96.66	90.89	53.16	4491	49	3	3	1	67	19
XXB163	SH12G0075	East	Shanghai	2012	Infected site samples	Extra-intestinal infection	F	11m	Indiana		12087652	1813147800	97.13	93.27	51.8	4393	53	2	3	1	73	17
XXB1630	SH17G2012	North-West	Shaanxi	2017	Human feces	Gastro-intestinal infection	M	57	London		8513474	1277021100	96.35	90.28	53.17	4407	47	2	2	1	74	155
XXB1631	SH17G2014	East	Shanghai	2017	Blood	Extra-intestinal infection	F	62	Rissen		8516220	1277433000	96.9	91.36	52.7	4587	60	2	4	1	75	469
XXB164	SH12G0426	East	Shanghai	2012	Blood	Extra-intestinal infection	F	3m	Wandsworth		10576744	1586511600	97.61	94.25	51.91	4781	66	2	3	1	77	1498
XXB165	SH12G0512	East	Shanghai	2012	Blood	Extra-intestinal infection	M	19d	Choleraesuis		11395984	1709397600	97.1	93.28	52.08	4589	79	2	3	1	75	68
XXB166	SH12G0513	East	Shanghai	2012	Blood	Extra-intestinal infection	M	1	Typhimurium		10605404	1590810600	97.34	93.62	51.97	4707	83	3	3	1	74	19
XXB167	SH12G0648	East	Shanghai	2012	Blood	Extra-intestinal infection	M	45	Choleraesuis		10587830	1588174500	97.42	93.85	52.15	4588	70	2	2	1	76	68
XXB168	SH12G0654	East	Shanghai	2012	Blood	Extra-intestinal infection	F	19	Typhi		9847660	1477149000	96.49	92.13	51.98	4541	49	1	2	1	67	1
XXB169	SH12G1162	East	Shanghai	2012	Blood	Extra-intestinal infection	F	19	Enteritidis		11068264	1660239600	97.38	93.84	52.45	4473	28	2	2	1	74	11
XXB1697	SH17G2160	North	Shanxi	2017	Human feces	Gastro-intestinal infection	F	55	Enteritidis		9936248	1490437200	97.16	93.98	52.53	4372	25	2	2	1	73	11
XXB17	SH16G2101	South-West	Chongqing	2016	Phlegm	Extra-intestinal infection	M	1	Typhimurium		7886318	1182947700	97.12	92.83	51.72	4632	83	3	2	1	73	34
XXB170	SH12G1167	East	Shanghai	2012	Blood	Extra-intestinal infection	F	29	Enteritidis		17518538	2627780700	98.2	95.5	52.27	4334	24	2	2	1	73	11
XXB1705	SH17G2188	North	Shanxi	2017	Human feces	Gastro-intestinal infection	M	1	Typhimurium		10612036	1591805400	97.93	94.96	52.7	4787	78	3	3	1	77	34
XXB1706	SH17G2189	North	Shanxi	2017	Human feces	Gastro-intestinal infection	F	3m	Enteritidis		9246136	1386920400	98.07	95.3	52.59	4526	30	2	2	1	73	11
XXB1708	SH17G2195	North	Shanxi	2017	Human feces	Gastro-intestinal infection	M	5m	Typhimurium		8837490	1325623500	97.77	94.66	52.63	4619	69	2	3	1	74	34
XXB1709	SH17G2196	North	Shanxi	2017	Human feces	Gastro-intestinal infection	M	6m	Enteritidis		5055734	758360100	97.43	93.93	52.82	4505	31	2	2	1	71	11
XXB171	SH12G1170	East	Shanghai	2012	Blood	Extra-intestinal infection	M	45	Enteritidis		11930976	1789646400	97.54	94.08	52.36	4475	27	2	2	1	73	11
XXB1710	SH17G2197	North	Shanxi	2017	Human feces	Gastro-intestinal infection	F	2m	Thompson		7215088	1082263200	98.06	95.16	52.63	4591	64	2	4	1	76	26
XXB1711	SH17G2198	North	Shanxi	2017	Human feces	Gastro-intestinal infection	F	1m	Kentucky		6046990	907048500	97.8	94.51	52.66	4443	32	2	3	1	78	198
XXB1712	SH17SF1054	East	Shanghai	2017	Raw material				Orion		7461152	1119172800	98.01	95	52.27	4295	32	2	4	1	74	639
XXB1713	SH17SF1064	Central	Hubei	2017	Chicken				Typhimurium		5138774	770816100	97.81	94.6	52.68	4608	47	3	3	1	72	1920
XXB1714	SH17SF1065	Central	Hubei	2017	Chicken				Indiana		12134154	1820123100	97.96	94.96	52.63	4595	76	2	4	1	78	17
XXB1716	SH17SF1107	East	Shanghai	2017	Aquatic animal				Muenster		10157524	1523628600	97.58	94.19	52.4	4777	62	2	3	1	75	321
XXB1717	SH17SF1108	Central	Hubei	2017	Chicken				Derby		10281220	1542183000	96.69	92.51	52.55	4531	58	2	5	1	76	40
XXB1718	SH17SF1124	Central	Hubei	2017	Chicken				Typhimurium		10009866	1501479900	96.93	92.87	52.89	4652	58	3	4	1	76	19
XXB1719	SH17SF1128	Central	Hubei	2017	Chicken				Typhimurium		15356720	2303508000	96.94	92.87	53.11	4705	76	3	4	1	72	19
XXB172	SH12G1200	East	Shanghai	2012	Blood	Extra-intestinal infection	M	71	Choleraesuis		9498378	1424756700	97.77	94.62	52.15	4713	83	1	3	1	75	68
XXB1720	SH17SF1131	Central	Hubei	2017	Chicken				Enteritidis		12969454	1945418100	97.07	93.19	52.8	4418	30	2	2	1	73	11
XXB1721	SH17SF1132	Central	Hubei	2017	Chicken				Typhimurium		10714244	1607136600	96.05	91.86	52.8	4615	48	3	3	1	72	1920
XXB1722	SH17SF1139	Central	Hubei	2017	Chicken				Typhimurium		11912734	1786910100	96.69	92.52	52.98	4682	59	3	4	1	77	19
XXB1724	SH17SF1162	Central	Hubei	2017	Chicken				Enteritidis		8758638	1313795700	97.7	94.58	52.82	4479	38	2	2	1	73	11
XXB1725	SH17SF1171	Central	Hubei	2017	Chicken				Gallinarum		6746476	1011971400	97.91	94.84	52.68	4605	27	1	4	1	67	2151
XXB1726	SH17SF1175	Central	Hubei	2017	Chicken				Typhimurium		9156592	1373488800	97.92	94.81	52.64	4615	50	3	3	1	72	1920
XXB1727	SH17SF1183	Central	Hubei	2017	Chicken				Enteritidis		8794718	1319207700	97.89	94.58	52.42	4414	29	2	2	1	72	11
XXB1728	SH17SF1188	East	Shanghai	2017	Pork				Typhimurium		10576802	1586520300	97.72	94.41	52.6	4556	63	3	2	1	73	34
XXB1729	SH17SF1202	East	Shanghai	2017	Raw material				Yoruba		9295592	1394338800	97.59	93.96	52.52	4506	38	2	4	1	77	1316
XXB173	SH13G0415	East	Shanghai	2013	Infected site samples	Extra-intestinal infection	F	6m	Derby		11126616	1668992400	97.65	94.29	51.98	4516	57	2	8	1	76	40
XXB1730	SH17SF1216	Central	Hubei	2017	Chicken				Typhimurium		8071392	1210708800	97.86	94.56	52.7	4563	47	3	3	1	72	1920
XXB1731	SH17SF1238	Central	Hubei	2017	Chicken				Typhimurium		4913326	736998900	97.59	94	52.95	4606	51	3	3	1	72	1920
XXB1732	SH17SF1241	Central	Hubei	2017	Chicken				Derby		13381636	2007245400	97.15	93.23	52.36	4517	58	2	5	1	76	40
XXB1733	SH17SF1254	Central	Hubei	2017	Chicken				Anatum		9667838	1450175700	96.66	92.48	52.73	4640	56	2	4	1	75	64
XXB1734	SH17SF1263	South	Guangdong	2017	Pork				Kentucky		10077236	1511585400	96.89	92.79	52.85	4826	55	2	3	1	81	198
XXB1735	SH17SF1268	South	Guangdong	2017	Pork				Corvallis		10472194	1570829100	96.65	92.49	52.7	4528	38	2	4	1	75	1541
XXB1736	SH17SF1272	South	Guangdong	2017	Pork				Infantis		9804800	1470720000	97.63	94.2	52.5	4314	42	2	4	1	79	32
XXB1737	SH17SF1274	South	Guangdong	2017	Pork				London		8431682	1264752300	94.16	86.62	52.57	4422	50	2	3	1	75	155
XXB1738	SH17SF1275	South	Guangdong	2017	Pork				Enteritidis		8540050	1281007500	97.73	94.21	53.17	4453	28	2	2	1	73	11
XXB1739	SH17SF1276	South	Guangdong	2017	Pork				Mbandaka		12317370	1847605500	97.94	94.65	52.48	4650	53	2	3	1	79	413
XXB174	SH13G0416	East	Shanghai	2013	Blood	Extra-intestinal infection	F	6m	Derby		11087174	1663076100	97.3	93.62	52.3	4514	57	2	5	1	76	40
XXB1740	SH17SF1277	South	Guangdong	2017	Duck				Kentucky		11416460	1712469000	97.72	94.22	52.47	4810	58	2	2	1	76	198
XXB1741	SH17SF1287	East	Shandong	2017	Chicken				Rissen		10813082	1621962300	97.78	94.37	52.32	4637	69	2	3	1	75	469
XXB1742	SH17SF1293	East	Shandong	2017	Chicken				Braenderup		9486154	1422923100	96.87	92.76	52.36	4584	58	2	3	1	72	22
XXB1743	SH17SF1308	East	Shandong	2017	Chicken				Indiana		9449338	1417400700	96.7	92.4	52.69	4628	82	2	3	1	74	17
XXB1744	SH17SF1312	East	Shandong	2017	Chicken				Meleagridis		13182292	1977343800	96.92	92.8	52.64	4651	32	2	3	1	75	463
XXB1745	SH17SF1320	East	Shandong	2017	Chicken				Agona		9431880	1414782000	96.77	92.58	52.28	4845	60	2	3	1	82	13
XXB1746	SH17SF1325	East	Shandong	2017	Chicken				Adelaide		9986852	1498027800	96.77	92.52	52.56	4346	46	2	3	1	74	7352
XXB1747	SH17SF1326	East	Shandong	2017	Chicken				Corvallis		10623282	1593492300	97.01	93.02	52.41	4710	46	2	2	1	71	7010
XXB1748	SH17SF1329	East	Shandong	2017	Chicken				Corvallis		10348930	1552339500	97.1	93.16	52.36	4519	34	2	4	1	76	1541
XXB1749	SH17SF1334	East	Shandong	2017	Chicken				Cerro		10626224	1593933600	97.12	93.26	52.07	4388	53	2	3	1	76	1593
XXB175	SH13G0487	East	Shanghai	2013	Infected site samples	Extra-intestinal infection	M	40	Enteritidis		10408620	1561293000	97.46	93.93	52.33	4407	23	2	2	1	75	11
XXB1750	SH17SF1338	East	Shandong	2017	Chicken				Infantis		13312378	1996856700	97.11	93.22	52.33	4325	42	2	4	1	79	32
XXB1751	SH17SF1339	East	Shandong	2017	Chicken				Give		12062454	1809368100	97.26	93.58	52.79	4471	26	2	4	1	76	516
XXB1752	SH17SF1349	East	Shandong	2017	Chicken				Litchfield		12515848	1877377200	96.95	92.87	52.55	4336	37	2	4	1	76	214
XXB1753	SH17SF1350	East	Shandong	2017	Chicken				Livingstone		15061138	2259170700	97.4	93.78	52.48	4396	39	2	4	1	70	543
XXB1754	SH17SF1352	East	Fujian	2002	Chicken				Indiana		13011350	1951702500	97.28	93.52	52.59	4445	60	2	4	1	75	17
XXB1755	SH17SF1373	Central	Hubei	2017	Pig				Typhimurium		8762220	1314333000	96.88	92.71	52.95	4660	76	3	3	1	73	19
XXB1756	SH17SF1383	Central	Hubei	2017	Pig				Typhimurium		9818824	1472823600	96.94	92.85	52.66	4908	80	3	2	1	76	34
XXB176	SH13G0488	East	Shanghai	2013	Infected site samples	Extra-intestinal infection	M	38	Enteritidis		9390934	1408640100	96.34	91.82	52.31	4472	27	2	2	1	73	11
XXB177	SH13G0490	East	Shanghai	2013	Infected site samples	Extra-intestinal infection	M	40	Enteritidis		12310076	1846511400	97.32	93.64	52.17	4410	26	2	2	1	73	11
XXB178	SH13G0500	East	Shanghai	2013	Infected site samples	Extra-intestinal infection	M	35	Rissen		11998454	1799768100	97.51	94.14	52.74	4593	60	2	3	1	77	469
XXB1788	SH17SF1567	East	Shanghai	2017	Chicken				Agona		7995030	1199254500	94.07	86.73	52.23	4410	51	2	4	1	77	13
XXB1789	SH17SF1575	East	Shanghai	2017	Chicken				Thompson		9209152	1381372800	94.46	87.17	52.34	4874	86	2	4	1	78	26
XXB179	SH13G0740	East	Shanghai	2013	Blood	Extra-intestinal infection	M	73	Enteritidis		15684974	2352746100	97.53	94	52.07	4414	25	2	2	1	75	11
XXB1790	SH17SF1582	East	Jiangsu	2017	Pig feces				Anatum		7613816	1142072400	94.43	87.31	52.74	4570	49	2	4	1	73	64
XXB1791	SH17SF1585	East	Jiangsu	2017	Pig				Infantis		6528008	979201200	94.28	86.86	52.12	4320	50	2	4	1	77	32
XXB1792	SH17SF1588	East	Jiangsu	2017	Pig				London		8781090	1317163500	98.01	94.88	51.69	4435	52	2	3	1	73	155
XXB1793	SH17SF1591	East	Jiangsu	2017	Pig				Typhimurium		11212098	1681814700	97.98	94.83	52	4439	55	3	4	1	73	19
XXB18	SH16G2103	South-West	Chongqing	2016	Phlegm	Extra-intestinal infection	M	1	Typhimurium		7939984	1190997600	97.14	92.86	52.05	4627	84	3	2	1	73	34
XXB180	SH13G0741	East	Shanghai	2013	Blood	Extra-intestinal infection	M	26	Typhi		10624958	1593743700	97.32	93.63	52.21	4638	54	1	2	1	66	2
XXB1804	SH17SF1621	South	Guangxi	2017	Duck				Typhimurium		8008196	1201229400	94.69	87.64	51.8	4914	87	3	3	1	74	34
XXB1805	SH17SF1623	South	Guangxi	2017	Duck				Indiana		7391590	1108738500	94.48	87.3	52.46	4494	68	2	4	1	78	17
XXB1806	SH17SF1624	South	Guangxi	2017	Duck				Saintpaul		7422090	1113313500	94.74	87.81	52.38	4660	56	2	5	1	75	27
XXB1807	SH17SF1625	South	Guangxi	2017	Duck				Enteritidis		6538388	980758200	94.39	87.09	52.48	4464	29	2	2	1	73	11
XXB1808	SH17SF1626	South	Guangxi	2017	Chicken				Derby		6647208	997081200	94.53	87.33	52.27	4709	85	2	3	1	80	40
XXB1809	SH17SF1627	South	Guangxi	2017	Chicken				Agona		7099994	1064999100	94.86	87.99	52.37	4562	50	2	4	1	79	13
XXB181	SH13G0991	East	Shanghai	2013	Blood	Extra-intestinal infection	M	8	Give		10737000	1610550000	97.39	93.8	52.31	4282	22	2	4	1	76	516
XXB1810	SH17SF1632	South	Guangxi	2017	Chicken				Hadar		6949196	1042379400	95.21	88.72	52.52	4366	29	2	3	1	75	33
XXB1811	SH17SF1634	South	Guangxi	2017	Duck				Typhimurium		7194842	1079226300	94.56	87.38	52.04	4912	85	3	3	1	74	34
XXB1812	SH17SF1636	South	Guangxi	2017	Beef				Weltevreden		7332738	1099910700	94.3	86.8	52.39	4563	83	2	3	1	76	365
XXB1813	SH17SF1638	East	Zhejiang	2016	Chicken				Apeyeme		6856528	1028479200	94.61	87.42	52.09	4496	32	2	4	1	76	1546
XXB1814	SH17SF1639	East	Zhejiang	2016	Chicken				Albany		6508360	976254000	94.59	87.45	52.35	4598	38	2	4	1	77	292
XXB1815	SH17SF1673	North	Beijing	2017	Raw material				Idikan		7015546	1052331900	94.46	87.21	52.31	4476	60	2	3	1	72	1561
XXB1816	SH17SF1709	North	Beijing	2017	Raw material				Thompson		6773026	1015953900	94.7	87.7	52.52	4545	65	2	2	1	73	7937
XXB1817	SH17SF1727	North	Beijing	2017	Raw material				Havana		7078144	1061721600	94.47	87.38	52.63	4451	38	2	4	1	74	1527
XXB1818	SH17SF921	Central	Hubei	2014	Pig feces				Choleraesuis		8406294	1260944100	94.71	87.67	52.42	4537	61	1	3	1	77	139
XXB182	SH13G0992	East	Shanghai	2013	Blood	Extra-intestinal infection	M	3	Give		12452904	1867935600	97.77	94.5	52.18	4282	21	2	5	1	77	516
XXB1820	SH17SF1759	South	Guangdong	2017	Chicken				Enteritidis		9060874	1359131100	97.97	94.79	52.17	4348	26	2	2	1	72	11
XXB1821	SH17SF1761	South	Guangdong	2017	Chicken				Goldcoast		10951790	1642768500	97.26	93.7	52.46	4290	32	2	4	1	76	358
XXB1822	SH17SF1762	South	Guangdong	2017	Chicken				Typhimurium		10798282	1619742300	97.4	93.87	52.59	4769	82	3	3	1	76	34
XXB1823	SH17SF1763	South	Guangdong	2017	Chicken				Rissen		9487594	1423139100	97.38	93.96	52.36	4593	63	2	4	1	75	469
XXB1824	STOCKlaojun54	East	Shanghai	2000	Human feces	Gastro-intestinal infection	M	32	Enteritidis		8867944	1330191600	97.1	93.53	52.44	4374	30	2	3	1	75	11
XXB1825	SH14G1812	South	Guangxi	2007	Blood	Extra-intestinal infection	M	49	Choleraesuis		11421858	1713278700	97.14	93.76	52.47	4755	77	2	3	1	77	68
XXB1826	STOCK27	East	Shanghai	2009	Human feces	Gastro-intestinal infection	F	29	Enteritidis		10368754	1555313100	97.6	94.14	52.51	4574	44	2	2	1	73	11
XXB1827	STOCK109	East	Shanghai	2005	Blood	Extra-intestinal infection	M	68	Typhi		11601746	1740261900	97.34	94.01	52.42	4436	54	1	4	1	68	2
XXB1828	STOCK110	East	Shanghai	2005	Blood	Extra-intestinal infection	F	56	Typhi		13229576	1984436400	97.48	94.19	52.37	4584	55	1	4	1	68	2
XXB1829	STOCK111	East	Shanghai	2004	Human feces	Gastro-intestinal infection	M	38	Cerro		10570356	1585553400	96.71	93.03	52.34	4361	41	2	3	1	74	367
XXB183	SH13G1487	East	Shanghai	2013	Blood	Extra-intestinal infection	F	23	Enteritidis		11041220	1656183000	97.56	94.08	52.25	4471	32	2	2	1	73	11
XXB1830	STOCK112	East	Shanghai	2004	Human feces	Gastro-intestinal infection	F	45	Thompson		10112174	1516826100	96.69	93.14	52.66	4301	33	2	4	1	76	26
XXB1831	STOCK113	East	Shanghai	2004	Human feces	Gastro-intestinal infection	M	32	Wandsworth		8603384	1290507600	96.82	93.21	52.47	4710	62	2	4	1	72	1498
XXB1832	STOCK116	East	Shanghai	2003	Blood	Extra-intestinal infection	M	77	Typhi		10090532	1513579800	97.38	93.95	52.47	4489	51	1	4	1	68	2
XXB1833	STOCK121	East	Shanghai	2002	Human feces	Gastro-intestinal infection	F	37	Thompson		9092682	1363902300	97.02	93.39	52.42	4518	46	2	2	1	77	26
XXB1834	STOCK122	East	Shanghai	2006	Aquatic animal				Cerro		9196976	1379546400	96.79	93.36	52.99	4384	54	2	3	1	76	1291
XXB1835	STOCK123	East	Shanghai	2006	Human feces	Gastro-intestinal infection	M	33	Putten		8981414	1347212100	97.08	93.5	52.61	4399	31	2	4	1	75	1656
XXB1836	STOCK147	East	Zhejiang	2007	Blood	Extra-intestinal infection	M	68	Hadar		10915050	1637257500	97.32	93.7	52.25	4422	31	2	3	1	75	33
XXB1837	STOCK162	East	Shanghai	2005	Human feces	Gastro-intestinal infection	F	38	Pomona		8565584	1284837600	96.94	93.34	52.75	4068	25	1	4	1	73	536
XXB1838	STOCK163	East	Shanghai	2005	Pork				Pomona		8060460	1209069000	96.71	93.04	52.67	4144	27	1	3	1	74	451
XXB184	SH13G1488	East	Shanghai	2013	Sanies	Extra-intestinal infection	M	48	Enteritidis		13129652	1969447800	98	95.22	52.19	4477	29	2	2	1	73	11
XXB1840	STOCK174	East	Shanghai	2013	Human feces	Gastro-intestinal infection	M	34	Paratyphi B var. Java		9095056	1364258400	97.04	93.46	52.87	4315	43	2	3	1	76	42
XXB1841	STOCK175	East	Shanghai	2013	Human feces	Gastro-intestinal infection	F	20	Paratyphi B var. Java		9157148	1373572200	97.11	93.52	52.46	4447	43	1	5	1	75	307
XXB185	SH13G1489	East	Shanghai	2013	Blood	Extra-intestinal infection	F	46	Choleraesuis		23129960	3469494000	97.14	93.76	52.26	4730	72	2	3	1	77	68
XXB1856	STOCK352	East	Shanghai	2014	Human feces	Gastro-intestinal infection	M	7	Enteritidis		12640442	1896066300	97.84	94.48	52.08	4510	37	2	2	1	74	11
XXB1859	STOCK389	South	Guangdong	2012	Human feces	Gastro-intestinal infection	M	32	Weltevreden		14015352	2102302800	98.12	95.19	52.46	4673	111	3	3	1	76	365
XXB186	SH13G1490	East	Shanghai	2013	Blood	Extra-intestinal infection	M	40	Choleraesuis		19302078	2895311700	97.86	94.92	52.44	4742	79	2	3	1	75	68
XXB1860	STOCK393	South	Guangdong	2012	Human feces	Gastro-intestinal infection	F	28	Weltevreden		11501858	1725278700	97.79	94.37	52.17	4622	91	2	2	1	76	365
XXB1861	STOCK395	South	Guangdong	2012	Human feces	Gastro-intestinal infection	M	55	Weltevreden		12331682	1849752300	97.81	94.47	52.38	4621	89	2	2	1	76	365
XXB187	SH13G1491	East	Shanghai	2013	Infected site samples	Extra-intestinal infection	M	51	I 1,4,[5],12:i:-		16833424	2525013600	97.48	94.21	52.5	4613	56	3	3	1	73	19
XXB1871	STOCK548	East	Zhejiang	2016	Urine	Extra-intestinal infection	M	2	Enteritidis		10572890	1585933500	97.63	94.18	52.35	4452	48	2	2	1	73	11
XXB1872	STOCK556	East	Zhejiang	2016	Urine	Extra-intestinal infection	M	2	Enteritidis		10782264	1617339600	97.92	94.73	52.37	4454	49	2	2	1	73	11
XXB1874	SH17SF1785	Central	Henan	2017	Vegetables		新鲜的芹菜		Thompson		10578654	1586798100	97.83	94.62	52.47	4573	46	2	4	1	78	26
XXB1875	SH17SF1796	Central	Henan	2017	Vegetables		凉拌菜		Lexington		10650266	1597539900	97.67	94.31	52.05	4539	37	2	4	1	77	247
XXB1876	SH17SF1840	Central	Henan	2017	Vegetables		凉拌菜		Enteritidis		8316166	1247424900	94.4	87.17	52.54	4418	28	2	2	1	73	11
XXB1877	SH17G2277	Central	Henan	2017	Human feces	Gastro-intestinal infection	M	37	Typhimurium		10034076	1505111400	94.45	87.32	52.3	4900	79	3	3	1	74	34
XXB1878	SH17G2278	Central	Henan	2017	Human feces	Gastro-intestinal infection	F	42	Typhimurium		9578372	1436755800	94.26	86.93	52.04	4982	93	3	4	1	74	34
XXB1879	SH17G2279	Central	Henan	2017	Human feces	Gastro-intestinal infection	F	55	Typhimurium		9701388	1455208200	94.03	86.51	51.92	4625	64	3	4	1	74	34
XXB188	SH13G1492	East	Shanghai	2013	Blood	Extra-intestinal infection	F	51	Enteritidis		14392054	2158808100	97.85	94.83	52.32	4450	34	2	2	1	72	11
XXB1880	SH17G2280	Central	Henan	2017	Human feces	Gastro-intestinal infection	M	28	Kentucky		9210772	1381615800	94.39	87.14	52.18	4451	35	2	3	1	80	198
XXB1881	SH17G2281	Central	Henan	2017	Human feces	Gastro-intestinal infection	F	66	Enteritidis		8724970	1308745500	94.29	87.04	52.18	4545	29	2	2	1	73	11
XXB1882	SH17G2282	Central	Henan	2017	Human feces	Gastro-intestinal infection	M	47	Typhimurium		9545536	1431830400	94.7	87.7	52.19	4623	61	3	3	1	74	34
XXB1883	SH17G2283	Central	Henan	2017	Human feces	Gastro-intestinal infection	F	65	Enteritidis		8092772	1213915800	94.26	86.87	52.36	4506	34	2	2	1	74	11
XXB1884	SH17G2267	Central	Henan	2017	Human feces	Gastro-intestinal infection	M	7m	Typhimurium		7155982	1073397300	94.27	86.94	52.37	4623	67	3	3	1	74	34
XXB1885	SH17G2268	Central	Henan	2017	Human feces	Gastro-intestinal infection	M	10m	Corvallis		7366404	1104960600	94.24	86.71	51.8	4683	47	2	4	1	73	1541
XXB1886	SH17G2269	Central	Henan	2017	Human feces	Gastro-intestinal infection	F	3	Enteritidis		8847184	1327077600	94.47	87.17	52.27	4453	33	2	2	1	73	11
XXB1887	SH17G2270	Central	Henan	2017	Human feces	Gastro-intestinal infection	M	3	Typhimurium		9670616	1450592400	94.77	87.68	52.13	4643	83	3	3	1	74	34
XXB1888	SH17G2271	Central	Henan	2017	Human feces	Gastro-intestinal infection	F	7m	Typhimurium		7965942	1194891300	94.1	86.38	52.01	4630	63	3	3	1	74	34
XXB1889	SH17G2272	Central	Henan	2017	Human feces	Gastro-intestinal infection	M	1	Enteritidis		9995658	1499348700	94.64	87.51	52.19	4497	34	2	2	1	73	11
XXB189	SH13G1620	South	Guangxi	2013	Blood	Extra-intestinal infection	F	48	Weltevreden		13355868	2003380200	97.76	94.51	52.19	4655	85	2	3	1	77	365
XXB1890	SH17G2273	Central	Henan	2017	Human feces	Gastro-intestinal infection	M	1	Enteritidis		8182194	1227329100	94.22	86.75	52.29	4515	38	2	2	1	74	11
XXB1891	SH17G2274	Central	Henan	2017	Human feces	Gastro-intestinal infection	F	11m	Typhimurium		9429576	1414436400	94.8	87.84	51.94	4823	68	3	3	1	74	34
XXB1892	SH17G2275	Central	Henan	2017	Human feces	Gastro-intestinal infection	M	1	Typhimurium		8369312	1255396800	94.56	87.37	51.73	4804	85	3	3	1	77	34
XXB1893	SH17G2276	Central	Henan	2017	Human feces	Gastro-intestinal infection	M	9m	Paratyphi B var. Java		8117352	1217602800	94.27	86.8	51.96	4320	42	2	3	1	76	42
XXB1894	SH18G001	East	Shanghai	2017	Human feces	Gastro-intestinal infection	F	33	Newport		9550052	1432507800	94.32	86.93	51.87	5138	73	2	4	1	84	46
XXB1895	SH18G006	East	Shanghai	2018	Human feces	Gastro-intestinal infection	M	68	Typhimurium		9511230	1426684500	94.28	86.87	52.15	4711	79	3	4	1	75	19
XXB1897	SH18G013	East	Shanghai	2018	Human feces	Gastro-intestinal infection	M	33	Indiana		9348846	1402326900	94.45	87.09	51.79	4716	86	2	4	1	74	17
XXB1898	SH18G016	East	Shanghai	2018	Human feces	Gastro-intestinal infection	F	68	Carrau		6870670	1030600500	94.12	86.7	51.75	4163	30	3	4	1	74	226
XXB1899	SH18G018	East	Shanghai	2018	Human feces	Gastro-intestinal infection	M	22	Typhimurium		8062950	1209442500	94.18	86.66	52.01	4444	54	3	3	1	73	19
XXB19	SH16G2104	South-West	Chongqing	2016	Phlegm	Extra-intestinal infection	M	1	Derby		10012568	1501885200	97.42	93.49	51.93	4615	84	2	3	1	77	40
XXB190	SH13G1621	South	Guangxi	2013	Blood	Extra-intestinal infection	F	49	Weltevreden		13627330	2044099500	98.21	95.45	52.26	4656	85	2	3	1	77	365
XXB1900	SH18G023	East	Shanghai	2018	Human feces	Gastro-intestinal infection	M	30	Senftenberg		9582498	1437374700	94.58	87.39	52.25	4525	46	3	3	1	74	14
XXB191	SH13G1622	South	Guangxi	2013	Blood	Extra-intestinal infection	M	53	Weltevreden		16005668	2400850200	97.92	94.85	52.2	4655	85	2	3	1	77	365
XXB193	SH13G1811	East	Shanghai	2013	Blood	Extra-intestinal infection	F	48	Enteritidis		10179656	1526948400	97.05	93.71	52.6	4406	26	2	2	1	73	11
XXB194	SH13G1847	East	Shanghai	2013	Blood	Extra-intestinal infection	M	45	Typhi		11233428	1685014200	97.53	94.23	52.38	4580	54	1	4	1	68	1
XXB195	SH13G2011	East	Shanghai	2013	Sanies	Extra-intestinal infection	F	30	Enteritidis		11024360	1653654000	97.4	93.95	52.39	4475	31	2	2	1	73	11
XXB196	SH13G2018	East	Shanghai	2013	Blood	Extra-intestinal infection	M	41	Enteritidis		10729192	1609378800	97.53	94.23	52.27	4446	30	2	2	1	73	11
XXB197	SH13G2021	East	Shanghai	2013	Sanies	Extra-intestinal infection	M	45	Enteritidis		11508806	1726320900	97.77	94.76	52.27	4417	24	2	2	1	75	11
XXB198	SH13G2024	East	Shanghai	2013	Blood	Extra-intestinal infection	M	43	Enteritidis		10463628	1569544200	97.79	94.68	52.26	4522	24	2	2	1	75	11
XXB199	SH13G2025	East	Shanghai	2013	Blood	Extra-intestinal infection	M	31	Enteritidis		10760344	1614051600	97.24	93.6	52.31	4408	24	2	2	1	74	11
XXB2	SH16G0461	East	Shanghai	2016	Blood	Extra-intestinal infection	M	1	Choleraesuis		7044458	1056668700	96.87	92.44	52.2	4710	85	2	3	1	77	68
XXB20	SH16G2105	South-West	Chongqing	2016	Infected site samples	Extra-intestinal infection	F	1	London		8001970	1200295500	97.57	93.76	51.79	4624	70	2	3	1	73	155
XXB200	SH13G2029	East	Shanghai	2013	Blood	Extra-intestinal infection	M	51	Agona		8395114	1259267100	96.83	93.17	51.88	4396	38	2	3	1	76	13
XXB201	SH13G2046	East	Shanghai	2013	Infected site samples	Extra-intestinal infection	F	32	Saintpaul		10503878	1575581700	96.33	92.35	52.63	4456	25	2	2	1	71	27
XXB202	SH13G2048	East	Shanghai	2013	Infected site samples	Extra-intestinal infection	M	49	Enteritidis		11523076	1728461400	97.43	94.16	52.51	4409	24	2	2	1	75	11
XXB203	SH13G2049	East	Shanghai	2013	Blood	Extra-intestinal infection	F	60	Typhimurium		12538310	1880746500	97.58	94.28	52.47	4893	75	3	4	1	77	34
XXB204	SH13SF502	East	Fujian	2013	Others	Extra-intestinal infection			Saintpaul		11055372	1658305800	97.49	94.1	52.38	4448	57	2	2	1	72	27
XXB205	SH14G0024	East	Shanghai	2014	Blood	Extra-intestinal infection	M	61	Typhimurium		10858096	1628714400	97.41	93.89	52.48	4657	56	3	3	1	70	19
XXB206	SH14G0454	East	Shanghai	2014	Infected site samples	Extra-intestinal infection	M	11m	Typhimurium		12029520	1804428000	97.38	93.83	52.18	4863	82	3	3	1	77	34
XXB207	SH16G4271	Central	Hubei	2013	Human feces	Gastro-intestinal infection	M	22	Brandenburg		12507934	1876190100	97.4	93.82	52.37	4408	27	0	3	1	73	65
XXB208	SH14G0645	East	Shanghai	2014	Blood	Extra-intestinal infection	F	31	Typhi		10199476	1529921400	96.93	93.23	51.37	4576	52	1	4	1	68	2
XXB209	SH14G0936	North	Inner Mongolia	2014	Infected site samples	Extra-intestinal infection	F	1	Enteritidis		13175034	1976255100	97.39	93.92	52.19	4414	25	2	2	1	74	11
XXB21	SH16G2108	South-West	Chongqing	2016	Blood	Extra-intestinal infection	M	8m	Typhimurium		7502802	1125420300	97.16	92.97	52.05	4629	80	3	3	1	74	34
XXB210	SH14G0956	South	Guangxi	2014	Blood	Extra-intestinal infection	F	52	Choleraesuis		10684604	1602690600	97.18	93.73	52.3	4740	122	2	4	1	70	139
XXB211	SH14G0957	South	Guangxi	2014	Blood	Extra-intestinal infection	F	64	Typhimurium		12503732	1875559800	97.69	94.4	52.43	4771	66	3	3	1	77	34
XXB212	SH14G1159	East	Shanghai	2014	Blood	Extra-intestinal infection	M	2d	Corvallis		10906910	1636036500	97.43	93.98	52.47	4592	37	2	2	1	77	1541
XXB214	SH14G1623	East	Shanghai	2014	Blood	Extra-intestinal infection	M	42	Enteritidis		10971290	1645693500	97.59	94.39	51.97	4424	27	2	3	1	75	11
XXB215	SH14G1624	East	Shanghai	2015	Blood	Extra-intestinal infection	M	42	Enteritidis		7803208	1170481200	96.53	92.95	51.6	4426	28	2	3	1	73	11
XXB216	SH14G1636	East	Shanghai	2014	Blood	Extra-intestinal infection	M	59	Corvallis		9426966	1414044900	97.27	93.94	52.06	4493	29	2	4	1	75	1541
XXB217	SH14G1892	South	Guangxi	2009	Blood	Extra-intestinal infection	M	2	Typhimurium		9933982	1490097300	97.38	93.95	52.43	4742	64	3	3	1	76	34
XXB218	SH15G1201	East	Shanghai	2015	Blood	Extra-intestinal infection	M	43	Enteritidis		9024620	1353693000	97.14	93.78	52.22	4423	27	2	3	1	73	11
XXB219	SH15G1402	East	Fujian	2010	Blood	Extra-intestinal infection	M	5m	Goldcoast		9703526	1455528900	96.85	93.34	52.28	4244	31	2	4	1	74	358
XXB22	SH16G2111	South-West	Chongqing	2016	Blood	Extra-intestinal infection	M	8m	Typhimurium		7464942	1119741300	97.21	93	52.23	4631	80	3	3	1	74	34
XXB220	SH15G1720	East	Fujian	2012	Blood	Extra-intestinal infection	M	2	Enteritidis		8980442	1347066300	97.29	93.85	52.2	4448	30	2	3	1	76	11
XXB221	SH15G1763	East	Fujian	2014	Blood	Extra-intestinal infection	F	5m	Paratyphi B		9097738	1364660700	97.54	94.21	52.11	4390	46	2	4	1	75	43
XXB222	SH15G1773	East	Fujian	2014	Blood	Extra-intestinal infection	F	2m	Typhimurium		10005600	1500840000	97.49	93.97	52.1	4745	66	3	3	1	74	34
XXB223	SH15G1792	East	Fujian	2014	Infected site samples	Extra-intestinal infection	F	2	Typhimurium		8704288	1305643200	97.79	94.63	52.32	4618	72	3	3	1	70	19
XXB224	SH15G1825	East	Fujian	2014	Blood	Extra-intestinal infection	F	1	Thompson		7783648	1167547200	97.49	94.23	52	4662	60	2	4	1	80	26
XXB225	SH15G1847	East	Fujian	2015	Blood	Extra-intestinal infection	M	2	Typhimurium		7648096	1147214400	97.96	94.91	52.45	4623	64	3	3	1	72	34
XXB226	SH15G1878	East	Fujian	2015	Urine	Extra-intestinal infection	F	12	Saintpaul		9221086	1383162900	97.97	95	52.26	4394	26	2	3	1	76	50
XXB227	SH15G1890	East	Fujian	2015	Blood	Extra-intestinal infection	M	1	Choleraesuis		9983746	1497561900	97.42	93.93	52.14	4726	85	2	4	1	77	68
XXB228	SH15G1893	North-West	Xinjiang	2010	Blood	Extra-intestinal infection	F	8	Typhi		9380906	1407135900	97.7	94.44	52.01	4763	71	1	4	1	68	1
XXB229	SH15G1956	North-West	Xinjiang	2014	Blood	Extra-intestinal infection	F	13	Kentucky		8372646	1255896900	97.75	94.53	52.26	4306	35	2	3	1	75	314
XXB23	SH16G2117	South-West	Chongqing	2016	Urine	Extra-intestinal infection	F	3	Rissen		7570742	1135611300	97.11	92.82	52.31	4638	69	2	2	1	74	469
XXB230	SH15G1957	North-West	Xinjiang	2014	Blood	Extra-intestinal infection	M	25	Typhi		8311426	1246713900	96.95	93.57	51.95	4524	66	1	4	1	67	1
XXB231	SH15G1974	North-West	Xinjiang	2015	Blood	Extra-intestinal infection	F	16	Braenderup		11389824	1708473600	97.64	95.05	52.2	4380	35	2	3	1	74	311
XXB232	SH15G1975	North-West	Xinjiang	2015	Blood	Extra-intestinal infection	F	18	Typhi		9795776	1469366400	97.6	94.8	52.14	4541	68	1	4	1	68	1
XXB233	SH15G1976	North-West	Xinjiang	2015	Blood	Extra-intestinal infection	F	12	Typhi		11408584	1711287600	97.41	94.4	52.3	4524	67	1	4	1	67	1
XXB234	SH15G1977	North-West	Xinjiang	2015	Blood	Extra-intestinal infection	F	2	Typhi		10591620	1588743000	97.68	95.08	52.12	4525	70	1	4	1	67	1
XXB235	SH15G1978	North-West	Xinjiang	2015	Blood	Extra-intestinal infection	F	16	Enteritidis		11560574	1734086100	97.91	95.12	52.46	4411	28	2	3	1	73	11
XXB236	SH15G1979	North-West	Xinjiang	2015	Blood	Extra-intestinal infection	F	17	Typhi		10586370	1587955500	97.62	94.72	52.31	4524	66	1	4	1	67	1
XXB237	SH15G1980	North-West	Xinjiang	2015	Blood	Extra-intestinal infection	M	40	Typhi		10004488	1500673200	97.37	94.28	52.18	4529	75	1	4	1	67	1
XXB238	SH15G1981	North-West	Xinjiang	2015	Blood	Extra-intestinal infection	F	17	Typhi		10152942	1522941300	97.62	94.94	52.13	4530	74	1	4	1	66	1
XXB239	SH15G1982	North-West	Xinjiang	2015	Blood	Extra-intestinal infection	F	17	Typhi		10219678	1532951700	97.46	94.55	52.14	4525	68	1	4	1	67	1
XXB24	SH16G2119	South-West	Chongqing	2016	Phlegm	Extra-intestinal infection	M	1	Typhimurium		7127634	1069145100	96.83	92.34	51.98	4631	81	3	3	1	74	34
XXB240	SH15G1984	North-West	Xinjiang	2015	Blood	Extra-intestinal infection	F	18	Typhi		12389094	1858364100	97.92	95.17	52.32	4531	71	1	4	1	67	1
XXB242	SH15G1986	North-West	Xinjiang	2015	Blood	Extra-intestinal infection	M	30	Typhi		19028846	2854327000	97.2	95.2	52.01	4525	70	1	4	1	67	1
XXB243	SH15G1987	North-West	Xinjiang	2015	Blood	Extra-intestinal infection	M	24	Typhi		6588730	988309500	97.94	94.76	50.1	4483	53	1	4	1	68	2
XXB244	SH15G1988	North-West	Xinjiang	2015	Blood	Extra-intestinal infection	M	8	Typhi		5954484	893172600	97.67	94.17	52.16	4525	71	1	4	1	67	1
XXB245	SH15G2089	North-West	Xinjiang	2015	Blood	Extra-intestinal infection	F	51	Typhi		7032112	1054816800	97.73	94.29	52.2	4527	65	1	4	1	67	1
XXB246	SH15G2090	North-West	Xinjiang	2015	Blood	Extra-intestinal infection	F	2	Typhi		6361086	954162900	97.83	94.54	52.16	4522	64	1	4	1	67	1
XXB247	SH15G2091	North-West	Xinjiang	2015	Blood	Extra-intestinal infection	F	34	Typhi		7090392	1063558800	97.77	94.38	52.21	4525	68	1	4	1	67	1
XXB248	SH15G2092	North-West	Xinjiang	2015	Blood	Extra-intestinal infection	F	17	Typhi		5530332	829549800	97.58	94.03	52.25	4528	67	1	4	1	67	1
XXB249	SH15G2093	North-West	Xinjiang	2015	Blood	Extra-intestinal infection	F	56	Typhi		6476292	971443800	97.69	94.28	50.55	4565	55	1	4	1	68	2
XXB25	SH16G2183	South-West	Chongqing	2016	Blood	Extra-intestinal infection	M	2	Typhi		6096064	914409600	97.04	92.75	51.82	4539	55	1	4	1	68	1
XXB250	SH15G2094	North-West	Xinjiang	2015	Blood	Extra-intestinal infection	F	15	Typhi		7701384	1155207600	97.81	94.45	52.14	4526	67	1	4	1	67	1
XXB251	SH15G2095	North-West	Xinjiang	2015	Blood	Extra-intestinal infection	F	19	Typhi		6609484	991422600	97.96	94.78	52.26	4514	54	1	4	1	68	2
XXB252	SH15G2096	North-West	Xinjiang	2015	Blood	Extra-intestinal infection	F	40	Typhi		5628508	844276200	97.61	94.16	52.29	4381	51	1	4	1	68	2
XXB253	SH15G2097	North-West	Xinjiang	2015	Blood	Extra-intestinal infection	M	28	Typhi		6150928	922639200	97.63	94.11	52.26	4521	55	1	4	1	68	2
XXB254	SH15G2099	North-West	Xinjiang	2015	Blood	Extra-intestinal infection	F	20	Enteritidis		6832422	1024863300	98	94.92	52.07	4455	36	2	2	1	73	11
XXB255	SH15G2100	North-West	Xinjiang	2015	Blood	Extra-intestinal infection	F	1	Typhi		7331660	1099749000	97.89	94.72	52.15	4526	67	1	4	1	67	1
XXB256	SH15G2101	North-West	Xinjiang	2015	Blood	Extra-intestinal infection	F	10	Typhi		5945774	891866100	97.6	94.08	52.17	4525	71	1	4	1	67	1
XXB257	SH15G2102	North-West	Xinjiang	2015	Blood	Extra-intestinal infection	F	33	Typhi		6676214	1001432100	97.88	94.66	52.19	4524	69	1	4	1	67	1
XXB258	SH15G2103	North-West	Xinjiang	2015	Blood	Extra-intestinal infection	M	3	Typhi		6970574	1045586100	97.73	94.44	52.13	4529	65	1	4	1	67	1
XXB259	SH15G2346	South-West	Chongqing	2012	Blood	Extra-intestinal infection	F	3	Paratyphi A		6378754	956813100	97.79	94.46	51.51	4291	27	2	3	1	73	85
XXB26	SH16G2186	South-West	Chongqing	2016	Blood	Extra-intestinal infection	M	10	Enteritidis		9732422	1459863300	97.45	93.42	52.11	4469	28	2	2	1	73	11
XXB260	SH15G2375	South-West	Chongqing	2013	Blood	Extra-intestinal infection	F	2	Choleraesuis		5976060	896409000	97.88	94.63	52.14	4728	77	2	3	1	77	68
XXB261	SH15G2377	South-West	Chongqing	2014	Phlegm	Extra-intestinal infection	M	4m	Typhimurium		6746150	1011922500	98.05	95.03	51.5	4738	81	3	3	1	74	34
XXB262	SH15G2381	South-West	Chongqing	2014	Phlegm	Extra-intestinal infection	F	11m	Thompson		6658794	998819100	97.87	94.63	52.27	4550	53	2	4	1	76	26
XXB263	SH15G2392	South-West	Chongqing	2014	Blood	Extra-intestinal infection	M	7	Enteritidis		6585802	987870300	97.87	94.58	52.34	4522	28	2	2	1	72	11
XXB264	SH15G2394	South-West	Chongqing	2014	Blood	Extra-intestinal infection	M	3	Typhi		5441348	816202200	97.84	94.54	52.33	4429	48	1	4	1	69	2
XXB265	SH15G2396	South-West	Chongqing	2014	Phlegm	Extra-intestinal infection	F	2	Typhimurium		7182470	1077370500	89.96	82.02	51.37	4778	70	3	2	1	73	34
XXB266	SH15G2401	South-West	Chongqing	2014	Sanies	Extra-intestinal infection	M	2m	Kottbus		6241020	936153000	91.66	84.03	51.42	4814	43	2	4	1	75	808
XXB267	SH15G2403	South-West	Chongqing	2014	Infected site samples	Extra-intestinal infection	F	6	Enteritidis		5905924	885888600	91.8	84.28	51.79	4468	28	2	2	1	75	11
XXB268	SH15G2407	South-West	Chongqing	2014	Blood	Extra-intestinal infection	M	3	Typhi		5303692	795553800	86.5	78.15	50.58	4573	53	1	4	1	69	2
XXB269	SH15G2408	South-West	Chongqing	2014	Urine	Extra-intestinal infection	F	1	Derby		5584216	837632400	91.84	84.16	51.62	4536	46	2	4	1	77	40
XXB27	SH16G2213	South-West	Chongqing	2016	Blood	Extra-intestinal infection	F	10m	Newport		7631550	1144732500	97.29	93.2	52.35	4335	29	2	4	1	73	166
XXB270	SH15G2413	South-West	Chongqing	2014	Blood	Extra-intestinal infection	F	4m	Enteritidis		6904828	1035724200	93.42	86.87	51.75	4518	37	2	2	1	72	11
XXB271	SH15G2414	South-West	Chongqing	2014	Infected site samples	Extra-intestinal infection	M	9	Dublin		5741596	861239400	92.69	85.58	51.8	4660	34	1	3	1	72	10
XXB272	SH15G2416	South-West	Chongqing	2014	Infected site samples	Extra-intestinal infection	M	9	Typhi		5756586	863487900	92.13	84.87	51.67	4594	56	1	4	1	68	2
XXB273	SH15G2431	South-West	Chongqing	2014	Phlegm	Extra-intestinal infection	M	2m	London		5717016	857552400	91.37	83.44	51.49	4587	49	2	3	1	75	155
XXB274	SH15G2433	South-West	Chongqing	2014	Phlegm	Extra-intestinal infection	M	2m	London		5473780	821067000	92.37	84.72	51.74	4495	43	2	2	1	73	155
XXB275	SH15G2439	South-West	Chongqing	2014	Blood	Extra-intestinal infection	F	2	Paratyphi A		5323476	798521400	90.58	82.66	51.56	4339	27	2	3	1	72	85
XXB276	SH15G2458	South-West	Chongqing	2014	Infected site samples	Extra-intestinal infection	M	11m	Enteritidis		5652526	847878900	91.54	83.68	51.73	4450	28	2	2	1	75	11
XXB277	SH15G2459	South-West	Chongqing	2014	Blood	Extra-intestinal infection	M	1m	Enteritidis		6448862	967329300	92.72	85.19	51.97	4402	31	2	2	1	75	11
XXB278	SH15G2460	South-West	Chongqing	2014	Sanies	Extra-intestinal infection	F	2	Saintpaul		5931988	889798200	88	79.79	50.75	4386	23	2	2	1	74	50
XXB279	SH15G2463	South-West	Chongqing	2014	Urine	Extra-intestinal infection	M	1	Typhimurium		6667066	1000059900	92.78	85.73	51.57	4904	108	3	2	1	76	34
XXB28	SH16G2214	South-West	Chongqing	2016	Blood	Extra-intestinal infection	F	13d	London		7572242	1135836300	97.6	93.79	52.16	4371	43	2	3	1	75	155
XXB280	SH15G2465	South-West	Chongqing	2014	Sanies	Extra-intestinal infection	F	8m	Enteritidis		6310550	946582500	92.14	84.55	50.98	4409	25	2	2	1	74	11
XXB281	SH15G2484	South-West	Chongqing	2015	Urine	Extra-intestinal infection	M	9	Dublin		6523832	978574800	87.31	79.22	50.49	4665	39	1	2	1	66	10
XXB282	SH15G2486	South-West	Chongqing	2015	Urine	Extra-intestinal infection	M	1	Rissen		5849826	877473900	83.39	74.55	49.9	4569	58	2	3	1	75	469
XXB283	SH15G2487	South-West	Chongqing	2015	Urine	Extra-intestinal infection	M	1	Rissen		5512390	826858500	87.06	78.92	50.26	4525	55	2	3	1	75	469
XXB284	SH15G2494	South-West	Chongqing	2015	Urine	Extra-intestinal infection	M	2	Rissen		5745152	861772800	90.69	83.03	51.36	4527	55	2	3	1	75	469
XXB285	SH15G2499	South-West	Chongqing	2015	Blood	Extra-intestinal infection	M	5	Enteritidis		5156658	773498700	91.07	83.54	51.54	4487	27	2	2	1	73	11
XXB286	SH15G2502	South-West	Chongqing	2015	Blood	Extra-intestinal infection	F	1	Enteritidis		4631664	694749600	90.49	82.57	51.36	4439	30	2	2	1	75	11
XXB287	SH15G2503	South-West	Chongqing	2015	Blood	Extra-intestinal infection	F	1	Enteritidis		5240196	786029400	89.45	81.46	51.15	4525	33	2	2	1	71	11
XXB288	SH15G2506	South-West	Chongqing	2015	Infected site samples	Extra-intestinal infection	F	1	Livingstone		5284824	792723600	88.13	80.08	50.54	4689	50	2	4	1	73	543
XXB289	SH15G2516	South-West	Chongqing	2015	Blood	Extra-intestinal infection	M	8m	Uganda		6333042	949956300	95.95	90.23	52.22	4403	40	2	3	1	72	684
XXB29	SH16G2220	South-West	Chongqing	2016	Blood	Extra-intestinal infection	M	2	Chester		9231640	1384746000	97.39	93.31	52.29	4273	24	1	4	1	75	411
XXB290	SH15G2529	South-West	Chongqing	2015	Phlegm	Extra-intestinal infection	F	9m	Typhimurium		8214934	1232240100	95.84	90.05	52.23	4911	95	3	2	1	73	34
XXB291	SH15G2533	South-West	Chongqing	2015	Blood	Extra-intestinal infection	F	11m	Schwarzengrund		8139926	1220988900	95.48	89.29	52.51	4352	30	2	3	1	73	96
XXB292	SH15G2542	South-West	Chongqing	2015	Sanies	Extra-intestinal infection	F	1	Enteritidis		10034436	1505165400	95.45	89.24	52.52	4444	28	2	2	1	73	11
XXB293	SH15G2544	South-West	Chongqing	2015	Sanies	Extra-intestinal infection	M	9m	Typhimurium		8523942	1278591300	95.27	88.94	52.34	4698	66	3	2	1	73	34
XXB294	SH15G2548	South-West	Chongqing	2015	Infected site samples	Extra-intestinal infection	M	13	Paratyphi A		7009144	1051371600	95.2	88.86	51.51	4353	29	2	3	1	72	85
XXB295	SH15G2557	South-West	Chongqing	2016	Infected site samples	Extra-intestinal infection	F	16	Paratyphi A		6443184	966477600	95.22	88.9	51.9	4346	33	2	3	1	72	85
XXB296	SH15G2559	South-West	Chongqing	2016	Blood	Extra-intestinal infection	M	4	Enteritidis		5796414	869462100	95.31	89.03	52.42	4519	28	2	2	1	73	11
XXB297	SH10G125	East	Shanghai	2010	Human feces	Gastro-intestinal infection	F	11d	Typhimurium		8025300	1203795000	97.67	94.26	52.33	4888	74	3	3	1	77	34
XXB298	SH10G319	East	Shanghai	2010	Human feces	Gastro-intestinal infection	F	26d	Weltevreden		7833554	1175033100	97.52	93.96	51.64	4631	97	3	3	1	76	365
XXB299	SH10G490	East	Shanghai	2010	Human feces	Gastro-intestinal infection	M	2d	Typhimurium		9048110	1357216500	97.56	94.11	49.81	8094	137	3	8	2	122	19
XXB3	SH16G0706	East	Shanghai	2016	Blood	Extra-intestinal infection	F	1	Enteritidis		6600960	990144000	97.02	92.69	52.2	4440	28	2	2	1	73	11
XXB30	SH16G2236	South-West	Chongqing	2016	Blood	Extra-intestinal infection	F	3	Enteritidis		9198586	1379787900	97.39	93.32	51.98	4465	28	2	2	1	73	11
XXB300	SH10G513	East	Shanghai	2010	Human feces	Gastro-intestinal infection	F	8d	Virchow		6751996	1012799400	97.58	94.07	52.7	4453	35	2	4	1	72	1750
XXB301	SH11G0024	East	Shanghai	2011	Human feces	Gastro-intestinal infection	M	17d	Enteritidis		7620352	1143052800	97.36	93.67	51.81	4446	32	2	2	1	73	11
XXB302	SH11G0709	East	Shanghai	2011	Human feces	Gastro-intestinal infection	M	10d	Indiana		8884608	1332691200	97.97	94.81	52.09	4729	84	2	4	1	75	17
XXB303	SH11G0901	East	Shanghai	2011	Human feces	Gastro-intestinal infection	F	22d	Enteritidis		8960300	1344045000	97.41	93.79	51.95	4511	40	2	2	1	75	11
XXB304	SH11G0915	East	Shanghai	2011	Human feces	Gastro-intestinal infection	F	2d	Typhimurium		7129106	1069365900	97.08	93.15	52.06	4860	72	3	3	1	74	34
XXB305	SH11G0921	East	Shanghai	2011	Human feces	Gastro-intestinal infection	F	19d	Typhimurium		9873482	1481022300	97.58	94.08	51.85	4781	69	3	3	1	76	34
XXB306	SH11G0983	East	Shanghai	2011	Human feces	Gastro-intestinal infection	F	3d	Typhimurium		9600870	1440130500	97.52	93.97	51.87	4900	73	3	3	1	77	34
XXB307	SH11G1177	East	Shanghai	2011	Human feces	Gastro-intestinal infection	F	14d	Paratyphi B var. Java		8175432	1226314800	97.22	93.36	52.05	4317	42	2	3	1	73	42
XXB308	SH11G1186	East	Shanghai	2011	Human feces	Gastro-intestinal infection	M	5d	Paratyphi B var. Java		9974548	1496182200	97.42	93.76	52.47	4375	45	2	3	1	75	43
XXB309	SH11G1309	East	Shanghai	2011	Human feces	Gastro-intestinal infection	F	2d	Enteritidis		7991586	1198737900	97.76	94.42	51.31	4472	28	2	2	1	75	11
XXB31	SH16G2500	East	Shanghai	2015	Urine	Extra-intestinal infection	M	68	Enteritidis		7921908	1188286200	97.57	93.7	52.23	4415	33	2	2	1	73	11
XXB310	SH12G0076	East	Shanghai	2012	Human feces	Gastro-intestinal infection	M	21d	Indiana		13932346	2089851900	97.79	94.44	52.12	4442	48	2	3	1	74	17
XXB311	SH12G0079	East	Shanghai	2012	Human feces	Gastro-intestinal infection	M	21d	Indiana		11981496	1797224400	97.51	93.91	52.36	4442	53	2	4	1	73	17
XXB312	SH12G0565	East	Shanghai	2012	Human feces	Gastro-intestinal infection	F	17d	Enteritidis		8955448	1343317200	97.68	94.26	51.67	4540	33	2	2	1	72	11
XXB313	SH12G1061	East	Shanghai	2012	Human feces	Gastro-intestinal infection	M	7d	Braenderup		10503986	1575597900	97.9	94.66	52.49	4417	51	2	3	1	72	22
XXB314	SH14G0276	East	Shanghai	2014	Human feces	Gastro-intestinal infection	F	3d	Javiana		16319754	2447963100	98.22	95.28	51.95	4301	19	2	3	1	78	2494
XXB315	SH12G1108	East	Shanghai	2012	Human feces	Gastro-intestinal infection	M	16d	Mbandaka		9669342	1450401300	97.93	94.74	52.53	4448	33	2	3	1	76	413
XXB316	SH12G1263	East	Shanghai	2012	Human feces	Gastro-intestinal infection	F	18d	Agona		9569776	1435466400	97.92	94.67	52.36	4510	38	2	4	1	79	13
XXB317	SH13G0159	East	Shanghai	2013	Human feces	Gastro-intestinal infection	M	20d	Agona		11463728	1719559200	97.94	94.72	52.22	4622	41	2	4	1	77	13
XXB318	SH13G0167	East	Shanghai	2013	Human feces	Gastro-intestinal infection	F	27d	Typhimurium		15252788	2287918200	97.96	94.77	52.29	4607	55	3	3	1	66	19
XXB319	SH13G0172	East	Shanghai	2013	Human feces	Gastro-intestinal infection	F	25d	Thompson		11261552	1689232800	97.84	94.53	52.38	4655	40	2	2	1	77	26
XXB32	SH16G2506	East	Shanghai	2015	Blood	Extra-intestinal infection	M	83	Enteritidis		6013846	902076900	96.93	92.54	52.1	4506	41	2	2	1	74	11
XXB320	SH13G0547	East	Shanghai	2013	Human feces	Gastro-intestinal infection	F	1	Typhimurium		10531584	1579737600	97.7	94.24	52.27	4664	74	3	3	1	75	36
XXB321	SH13G0895	East	Shanghai	2013	Human feces	Gastro-intestinal infection	M	8d	Derby		18361236	2754185400	98.32	95.49	52.03	4651	90	2	3	1	76	40
XXB322	SH13G1072	East	Shanghai	2013	Human feces	Gastro-intestinal infection	F	4d	Derby		13903430	2085514500	98.63	96.44	52.26	4469	81	2	3	1	75	40
XXB323	SH13G1667	East	Shanghai	2013	Human feces	Gastro-intestinal infection	F	20d	Derby		15599846	2339976900	98.59	96.39	52.19	4560	52	2	4	1	76	40
XXB324	SH12G1089	East	Shanghai	2012	Human feces	Gastro-intestinal infection	M	4d	Typhimurium		11675698	1751354700	98.41	96	52.1	4695	51	3	4	1	73	19
XXB325	SH14G0283	East	Shanghai	2014	Human feces	Gastro-intestinal infection	M	10d	Typhimurium		11667154	1750073100	98.73	96.63	52.46	4787	78	3	3	1	75	34
XXB326	SH14G0284	East	Shanghai	2014	Human feces	Gastro-intestinal infection	M	4d	Typhimurium		12080192	1812028800	98.62	96.4	52.52	4800	83	3	3	1	75	34
XXB327	SH14G0409	East	Shanghai	2014	Human feces	Gastro-intestinal infection	M	1d	Typhimurium		14109312	2116396800	98.7	96.57	52.12	4628	52	3	4	1	72	19
XXB328	SH14G0970	East	Shanghai	2014	Human feces	Gastro-intestinal infection	M	10d	Typhimurium		11715404	1757310600	98.74	96.65	52.11	4802	69	3	3	1	77	34
XXB329	SH14G0986	East	Shanghai	2014	Human feces	Gastro-intestinal infection	M	10d	Typhimurium		13346658	2001998700	98.87	96.95	50.16	4821	83	3	3	1	76	34
XXB33	SH16G2549	East	Shanghai	2015	Blood	Extra-intestinal infection	M	78	Enteritidis		8093414	1214012100	95.84	90.63	52.18	4495	34	2	2	1	76	11
XXB330	SH14G1548	East	Shanghai	2014	Human feces	Gastro-intestinal infection	M	13d	Derby		8543374	1281506100	98.51	96.18	52.23	4518	52	2	4	1	73	40
XXB331	SH14G1594	East	Shanghai	2014	Human feces	Gastro-intestinal infection	M	19d	Typhimurium		12051506	1807725900	98.78	96.73	52.07	4813	73	3	3	1	79	34
XXB332	SH15G0255	East	Shanghai	2015	Human feces	Gastro-intestinal infection	M	28d	Enteritidis		12114042	1817106300	98.66	96.48	51.85	4452	28	2	2	1	73	11
XXB333	SH15G2000	North-West	Xinjiang	2015	Human feces	Gastro-intestinal infection	M	7d	Typhimurium		12556936	1883540400	98.76	96.69	52.25	4645	71	3	3	1	74	34
XXB334	SH15G2283	East	Shanghai	2015	Human feces	Gastro-intestinal infection	F	27d	Typhimurium		11717068	1757560200	98.67	96.51	52.23	4628	71	3	3	1	74	34
XXB335	SH15G2386	South-West	Chongqing	2014	Human feces	Gastro-intestinal infection	M	7d	Give		11073728	1661059200	98.68	96.51	52.3	4283	21	2	5	1	77	516
XXB336	SH06SF11	East	Shanghai	2006	Chicken				Enteritidis		11563320	1734498000	98.68	96.53	52.4	4412	30	2	2	1	73	11
XXB337	SH06SF23	East	Shanghai	2006	Chicken				Derby		13591966	2038794900	98.95	97.11	52.12	4587	54	2	4	1	79	40
XXB339	SH06SF26	East	Shanghai	2006	Chicken				Enteritidis		10875422	1631313300	98.86	96.9	51.71	4483	35	2	2	1	73	11
XXB34	SH16G2574	East	Shanghai	2015	Blood	Extra-intestinal infection	M	36	Enteritidis		8860566	1329084900	96.65	92.09	52.38	4358	23	2	2	1	73	11
XXB340	SH07SF02	East	Shanghai	2007	Chicken				Enteritidis		12824460	1923669000	98.69	96.57	51.54	4768	29	2	2	1	73	11
XXB341	SH07SF07	East	Shanghai	2007	Chicken				Enteritidis		12544954	1881743100	98.79	96.78	51.83	4339	25	2	2	1	73	11
XXB342	SH07SF08	East	Shanghai	2007	Chicken				Enteritidis		10384124	1557618600	98.76	96.75	52.21	4416	28	2	2	1	72	11
XXB343	SH07SF32	East	Shanghai	2007	Chicken				Enteritidis		17673888	2651083200	98.08	94.97	52.45	4411	27	2	2	1	73	11
XXB344	SH07SF36	East	Shanghai	2007	Chicken				Enteritidis		17113394	2567009100	98.28	95.4	51.42	4336	26	2	2	1	71	11
XXB345	SH08SF001	East	Shanghai	2008	Chicken				Enteritidis		12832690	1924903500	97.15	93.38	50.64	4413	24	2	2	1	75	11
XXB346	SH08SF033	East	Shanghai	2008	Chicken				Enteritidis		11881194	1782179100	96.99	93.08	51.76	4421	29	2	2	1	73	11
XXB347	SH08SF034	East	Shanghai	2008	Chicken				Enteritidis		11395216	1709282400	97.19	93.45	50.57	4409	24	2	3	1	75	11
XXB348	SH08SF046	East	Shanghai	2008	Chicken				Enteritidis		13351742	2002761300	96.64	92.43	52	4412	25	2	2	1	75	11
XXB349	SH08SF054	East	Shanghai	2008	Chicken				Enteritidis		11089630	1663444500	96.82	92.73	52.04	4335	20	2	2	1	75	11
XXB35	SH16G2628	East	Shanghai	2017	Blood	Extra-intestinal infection	F	41	Enteritidis		8290320	1243548000	96.9	92.43	52.16	4473	24	2	2	1	75	11
XXB350	SH08SF059	East	Shanghai	2008	Chicken				Enteritidis		15087082	2263062300	96.89	92.84	52.05	4429	30	2	2	1	75	11
XXB351	SH08SF061	East	Shanghai	2008	Chicken				Enteritidis		12562356	1884353400	96.68	92.52	51.28	4379	25	2	2	1	75	11
XXB352	SH08SF086	East	Shanghai	2008	Chicken				Enteritidis		11677906	1751685900	96.45	92.07	52.1	4411	27	2	2	1	73	11
XXB353	SH08SF091	East	Shanghai	2008	Chicken				Enteritidis		12430116	1864517400	96.51	92.2	52.17	4413	29	2	2	1	73	11
XXB354	SH08SF095	East	Shanghai	2008	Chicken				Enteritidis		11595850	1739377500	96.15	91.57	51.67	4411	24	2	2	1	75	11
XXB355	SH08SF102	East	Shanghai	2008	Chicken				Enteritidis		9865482	1479822300	96.01	91.32	51.97	4451	30	2	2	1	75	11
XXB356	SH08SF127	East	Shanghai	2008	Chicken				Enteritidis		11940914	1791137100	96.64	92.47	51.46	4411	24	2	2	1	75	11
XXB357	SH08SF128	East	Shanghai	2008	Chicken				Enteritidis		10354024	1553103600	96.76	92.62	52.15	4414	27	2	3	1	72	11
XXB358	SH08SF147	East	Shanghai	2008	Chicken				Enteritidis		10790376	1618556400	96.38	91.98	51.63	4414	24	2	2	1	75	11
XXB36	SH16G2662	South	Guangxi	2006	Blood	Extra-intestinal infection	M	2m	Choleraesuis		6653738	998060700	97.23	93.19	52.4	4523	65	2	3	1	76	68
XXB360	SH08SF151	East	Shanghai	2008	Chicken				Enteritidis		12984222	1947633300	97.75	94.72	52.02	4411	25	2	2	1	75	11
XXB361	SH08SF152	East	Shanghai	2008	Chicken				Enteritidis		11671168	1750675200	97.77	94.74	52.02	4426	25	2	2	1	75	11
XXB362	SH08SF157	East	Shanghai	2008	Chicken				Enteritidis		11763888	1764583200	97.86	94.96	52	4420	27	2	2	1	75	11
XXB363	SH08SF158	East	Shanghai	2008	Chicken				Enteritidis		9353450	1403017500	97.99	95.2	52.07	4374	26	2	2	1	73	11
XXB364	SH08SF159	East	Shanghai	2008	Chicken				Enteritidis		7416740	1112511000	97.52	94.41	51.29	4367	23	2	2	1	75	11
XXB365	SH08SF168	East	Shanghai	2008	Chicken				Enteritidis		9699054	1454858100	97.59	94.43	51.75	4471	25	2	3	1	76	11
XXB366	SH08SF170	East	Shanghai	2008	Chicken				Enteritidis		11368754	1705313100	97.85	94.93	51.91	4449	34	2	2	1	73	11
XXB367	SH09SF011	East	Shanghai	2009	Chicken				Enteritidis		10417166	1562574900	97.8	94.87	51.77	4394	27	2	2	1	71	11
XXB368	SH09SF014	East	Shanghai	2009	Chicken				Enteritidis		11561316	1734197400	97.7	94.72	51.94	4471	25	2	2	1	75	11
XXB369	SH09SF031	East	Shanghai	2009	Chicken				Enteritidis		10266386	1539957900	97.7	94.66	51.94	4412	24	2	2	1	75	11
XXB37	SH16G2683	South	Guangxi	2007	Blood	Extra-intestinal infection	M	44	Choleraesuis		5163414	774512100	97.32	93.54	52.08	4687	82	2	3	1	77	68
XXB370	SH09SF032	East	Shanghai	2009	Chicken				Enteritidis		10526496	1578974400	96.71	92.79	52.13	4409	23	2	2	1	75	11
XXB371	SH09SF049	East	Shanghai	2009	Chicken				Enteritidis		11606212	1740931800	97.31	93.93	51.92	4523	24	2	2	1	75	11
XXB372	SH09SF050	East	Shanghai	2009	Chicken				Enteritidis		8489140	1273371000	97.33	93.94	52.14	4410	23	2	2	1	75	11
XXB373	SH09SF051	East	Shanghai	2009	Chicken				Enteritidis		11230946	1684641900	97.18	93.69	51.98	4408	24	2	2	1	75	11
XXB374	SH09SF055	East	Shanghai	2009	Chicken				Enteritidis		11260586	1689087900	97.53	94.35	51.86	4412	25	2	2	1	75	11
XXB375	SH09SF091	East	Shanghai	2009	Chicken				Enteritidis		10355036	1553255400	97.63	94.49	52.13	4413	25	2	2	1	75	11
XXB376	SH09SF107	East	Shanghai	2009	Chicken				Enteritidis		10260844	1539126600	97.26	93.82	52.03	4412	24	2	2	1	74	11
XXB377	SH09SF109	East	Shanghai	2009	Chicken				Enteritidis		8927790	1339168500	98.24	95.39	52.4	4412	28	2	2	1	73	11
XXB378	SH09SF124	East	Shanghai	2009	Chicken				Enteritidis		9104860	1365729000	98.22	95.3	52.43	4410	28	2	2	1	73	11
XXB379	SH09SF125	East	Shanghai	2009	Chicken				Enteritidis		10182034	1527305100	98.14	95.2	52.36	4410	28	2	2	1	73	11
XXB38	SH16G2685	South	Guangxi	2007	Blood	Extra-intestinal infection	M	56	Choleraesuis		3479476	521921400	97	92.73	52.1	4736	68	2	3	1	75	68
XXB380	SH09SF126	East	Shanghai	2009	Chicken				Enteritidis		9652788	1447918200	98.12	95.24	52.39	4334	25	2	2	1	71	11
XXB381	SH09SF134	East	Shanghai	2009	Chicken				Enteritidis		7204812	1080721800	98.1	95.14	52.47	4355	28	2	2	1	73	11
XXB382	SH09SF170	East	Shanghai	2009	Chicken				Enteritidis		10754210	1613131500	98.14	95.2	52.53	4342	23	2	2	1	73	11
XXB383	SH09SF171	East	Shanghai	2009	Chicken				Enteritidis		12774698	1916204700	98.3	95.54	52.48	4338	26	2	2	1	73	11
XXB384	SH09SF172	East	Shanghai	2009	Chicken				Enteritidis		13234914	1985237100	98.19	95.29	52.29	4414	27	2	2	1	73	11
XXB385	SH09SF174	East	Shanghai	2009	Chicken				Enteritidis		9714738	1457210700	98.16	95.21	52.02	4449	32	2	2	1	73	11
XXB386	SH10SF001	East	Shanghai	2010	Chicken				Enteritidis		11580134	1737020100	98.27	95.43	52.1	4483	29	2	2	1	73	11
XXB387	SH10SF022	East	Shanghai	2010	Chicken				Enteritidis		13506820	2026023000	98.28	95.47	52.05	4412	27	2	2	1	73	11
XXB388	SH10SF040	East	Shanghai	2010	Chicken				Enteritidis		12358764	1853814600	98.26	95.39	51.92	4495	39	2	2	1	73	11
XXB389	SH10SF086	East	Shanghai	2010	Chicken				Enteritidis		43371700	6505755000	96.4	94.7	51.47	4407	27	2	2	1	73	11
XXB39	SH16G2686	South	Guangxi	2007	Blood	Extra-intestinal infection	M	33	Choleraesuis		16269354	2440403100	97.45	93.6	51.95	4742	78	2	3	1	77	68
XXB390	SH10SF088	East	Shanghai	2010	Chicken				Enteritidis		60666083	9099912500	94.74	92.93	51.44	4411	28	2	2	1	71	11
XXB391	SH10SF089	East	Shanghai	2010	Chicken				Enteritidis		8344610	1251691500	98.83	96.98	52.45	4353	29	2	2	1	71	11
XXB392	SH10SF163	East	Shanghai	2010	Chicken				Enteritidis		7979460	1196919000	98.78	96.78	52.14	4412	28	2	2	1	73	11
XXB393	SH10SF191	East	Shanghai	2010	Chicken				Enteritidis		8424020	1263603000	96.34	93.52	51.08	4508	34	2	2	1	71	11
XXB394	SH10SF195	East	Shanghai	2010	Chicken				Enteritidis		8688012	1303201800	97	94.38	50.95	4410	28	2	2	1	70	11
XXB395	SH10SF236	East	Shanghai	2010	Chicken				Enteritidis		8006092	1200913800	97.48	94.97	50.98	4482	29	2	2	1	73	11
XXB396	SH10SF237	East	Shanghai	2010	Chicken				Enteritidis		8984336	1347650400	97.39	94.97	50.41	4467	29	2	2	1	73	11
XXB397	SH10SF281	East	Shanghai	2010	Chicken				Enteritidis		11053602	1658040300	98.47	96.17	51.95	4477	28	2	2	1	71	11
XXB398	SH10SF288	East	Shanghai	2010	Chicken				Enteritidis		10711622	1606743300	98.51	96.24	51.63	4443	33	2	2	1	71	11
XXB399	SH10SF289	East	Shanghai	2010	Chicken				Enteritidis		12505010	1875751500	98.4	96.11	51.39	4470	28	2	2	1	73	11
XXB4	SH16G0707	East	Shanghai	2016	Infected site samples	Extra-intestinal infection	F	58	Choleraesuis		6550674	982601100	95.1	90.35	51.69	4732	76	2	3	1	77	68
XXB40	SH16G2688	South	Guangxi	2007	Blood	Extra-intestinal infection	M	66	Choleraesuis		6796066	1019409900	96.25	91.77	52.1	4509	76	2	2	1	73	68
XXB400	SH10SF297	East	Shanghai	2010	Chicken				Enteritidis		10582526	1587378900	98.48	96.25	51.76	4468	28	2	2	1	73	11
XXB401	SH10SF301	East	Shanghai	2010	Chicken				Enteritidis		12250156	1837523400	98.68	96.55	52.04	4416	29	2	2	1	72	11
XXB402	SH10SF311	East	Shanghai	2010	Chicken				Enteritidis		11264530	1689679500	98.94	97.11	52.16	4410	28	2	2	1	73	11
XXB403	SH11SF016	East	Shanghai	2011	Chicken				Enteritidis		13944820	2091723000	98.73	96.63	51.98	4488	32	2	2	1	73	11
XXB404	SH11SF017	East	Shanghai	2011	Chicken				Enteritidis		11830016	1774502400	98.66	96.5	52.22	4486	32	2	2	1	73	11
XXB406	SH11SF032	East	Shanghai	2011	Chicken				Enteritidis		9991092	1498663800	98.79	96.77	51.92	4410	28	2	2	1	71	11
XXB407	SH11SF040	East	Shanghai	2011	Chicken				Enteritidis		11904786	1785717900	98.52	96.2	51.94	4471	31	2	2	1	73	11
XXB408	SH11SF041	East	Shanghai	2011	Chicken				Enteritidis		10465788	1569868200	98.62	96.39	52.13	4472	31	2	2	1	73	11
XXB409	SH11SF055	East	Shanghai	2011	Chicken				Enteritidis		12442784	1866417600	99.1	97.46	52.07	4472	28	2	2	1	70	11
XXB41	SH16G2689	South	Guangxi	2007	Blood	Extra-intestinal infection	M	54	Choleraesuis		9165304	1374795600	95.84	91.7	51.81	4754	81	2	3	1	75	68
XXB410	SH11SF056	East	Shanghai	2011	Chicken				Enteritidis		12849908	1927486200	99.07	97.38	51.75	4443	33	2	2	1	70	11
XXB411	SH11SF057	East	Shanghai	2011	Chicken				Enteritidis		11790796	1768619400	98.93	97.05	52.26	4443	33	2	2	1	73	11
XXB412	SH11SF060	East	Shanghai	2011	Chicken				Enteritidis		11188224	1678233600	98.84	96.9	51.77	4412	28	2	2	1	73	11
XXB413	SH11SF076	East	Shanghai	2011	Chicken				Enteritidis		12276860	1841529000	98.79	96.76	52.28	4415	28	2	2	1	73	11
XXB414	SH11SF077	East	Shanghai	2011	Chicken				Enteritidis		10863952	1629592800	98.67	96.49	52.22	4410	27	2	2	1	73	11
XXB415	SH11SF080	East	Shanghai	2011	Chicken				Enteritidis		13468788	2020318200	98.57	96.3	52.25	4452	34	2	2	1	73	11
XXB416	SH11SF081	East	Shanghai	2011	Chicken				Enteritidis		12420658	1863098700	98.73	96.65	51.97	4451	32	2	2	1	73	11
XXB417	SH11SF094	East	Shanghai	2011	Chicken				Enteritidis		10263824	1539573600	96.43	91.17	50.58	4410	27	2	2	1	72	11
XXB418	SH11SF097	East	Shanghai	2011	Chicken				Enteritidis		11842280	1776342000	96.31	90.89	52.07	4471	28	2	2	1	73	11
XXB419	SH11SF100	East	Shanghai	2011	Chicken				Enteritidis		11827788	1774168200	96.35	91	52.2	4408	27	2	2	1	73	11
XXB42	SH16G2702	South	Guangxi	2007	Blood	Extra-intestinal infection	M	35	Choleraesuis		8208926	1231338900	96.49	92.44	51.96	4677	82	1	3	1	77	68
XXB420	SH11SF101	East	Shanghai	2011	Chicken				Enteritidis		13061632	1959244800	96.42	91.16	52.04	4446	33	2	2	1	73	11
XXB421	SH11SF104	East	Shanghai	2011	Chicken				Enteritidis		13428120	2014218000	96.61	91.53	51.74	4410	28	2	2	1	73	11
XXB422	SH11SF121	East	Shanghai	2011	Chicken				Enteritidis		11922754	1788413100	96.57	91.45	52.08	4399	26	2	2	1	73	11
XXB423	SH11SF122	East	Shanghai	2011	Chicken				Enteritidis		10088602	1513290300	96.2	90.73	52.14	4417	30	2	2	1	71	11
XXB424	SH11SF138	East	Shanghai	2011	Chicken				Enteritidis		11411166	1711674900	96.38	91.09	52.09	4410	27	2	2	1	73	11
XXB425	SH11SF146	East	Shanghai	2011	Chicken				Enteritidis		9357104	1403565600	96.64	91.54	52.07	4518	45	2	2	1	72	11
XXB426	SH11SF149	East	Shanghai	2011	Chicken				Enteritidis		12200770	1830115500	96.32	90.94	52.18	4523	34	2	2	1	73	11
XXB427	SH11SF150	East	Shanghai	2011	Chicken				Enteritidis		11654720	1748208000	96.46	91.22	52.11	4417	28	2	2	1	71	11
XXB428	SH11SF156	East	Shanghai	2011	Chicken				Enteritidis		10598462	1589769300	96.42	91.17	51.83	4453	32	2	2	1	73	11
XXB429	SH11SF159	East	Shanghai	2011	Chicken				Enteritidis		12640702	1896105300	96.32	90.96	52.52	4414	28	2	2	1	73	11
XXB43	SH16G2703	South	Guangxi	2007	Blood	Extra-intestinal infection	M	34	Choleraesuis		8338132	1250719800	96.33	92.45	52.03	4555	77	2	3	1	75	68
XXB430	SH11SF177	East	Shanghai	2011	Chicken				Enteritidis		10522364	1578354600	96.23	90.78	52.12	4378	28	2	2	1	71	11
XXB431	SH11SF178	East	Shanghai	2011	Chicken				Enteritidis		11073510	1661026500	96.26	90.82	52.23	4377	25	2	2	1	73	11
XXB432	SH11SF184	East	Shanghai	2011	Chicken				Enteritidis		8777282	1316592300	96.33	90.97	51.97	4449	32	2	2	1	73	11
XXB433	SH11SF186	East	Shanghai	2011	Chicken				Enteritidis		10141692	1521253800	98.86	97.04	52.07	4482	29	2	2	1	73	11
XXB434	SH11SF188	East	Shanghai	2011	Chicken				Enteritidis		11050236	1657535400	98.54	96.47	52.1	4455	30	2	2	1	71	11
XXB435	SH11SF254	East	Shanghai	2011	Chicken				Enteritidis		9633396	1445009400	98.6	96.7	52.17	4526	32	2	2	1	73	11
XXB436	SH11SF262	East	Shanghai	2011	Chicken				Enteritidis		9816990	1472548500	98.74	96.78	52.26	4445	33	2	2	1	73	11
XXB437	SH11SF269	East	Shanghai	2011	Chicken				Enteritidis		9513486	1427022900	98.91	97.08	52.25	4444	35	2	2	1	73	11
XXB438	SH11SF271	East	Shanghai	2011	Chicken				Enteritidis		9651888	1447783200	98.8	96.94	52.37	4449	33	2	2	1	73	11
XXB439	SH11SF272	East	Shanghai	2011	Chicken				Enteritidis		9032728	1354909200	98.88	97.14	52.27	4445	33	2	2	1	73	11
XXB44	SH16G2704	South	Guangxi	2007	Blood	Extra-intestinal infection	M	56	Choleraesuis		8385524	1257828600	95.33	91.05	51.55	4721	84	2	3	1	74	68
XXB440	SH11SF285	East	Shanghai	2011	Chicken				Enteritidis		7650926	1147638900	98.47	96.42	52.49	4404	27	2	2	1	73	11
XXB441	SH11SF286	East	Shanghai	2011	Chicken				Enteritidis		9463258	1419488700	98.68	96.79	51.81	4336	23	2	2	1	73	11
XXB442	SH11SF305	East	Shanghai	2011	Chicken				Enteritidis		6787814	1018172100	98.72	96.7	52.06	4456	29	2	2	1	73	11
XXB443	SH11SF308	East	Shanghai	2011	Chicken				Enteritidis		14197830	2129674500	98.58	96.44	51.91	4412	28	2	2	1	72	11
XXB444	SH11SF334	East	Shanghai	2011	Chicken				Enteritidis		10070534	1510580100	98.57	96.42	51.83	4450	34	2	2	1	73	11
XXB445	SH11SF338	East	Shanghai	2011	Chicken				Enteritidis		12323864	1848579600	98.68	96.6	51.62	4450	32	2	2	1	73	11
XXB446	SH11SF345	East	Shanghai	2011	Chicken				Enteritidis		10603022	1590453300	98.94	97.17	51.78	4480	32	2	2	1	73	11
XXB447	SH11SF348	East	Shanghai	2011	Chicken				Enteritidis		10217454	1532618100	98.87	97.05	51.89	4411	28	2	2	1	73	11
XXB448	SH11SF376	East	Shanghai	2011	Chicken				Enteritidis		12770488	1915573200	97.44	94.92	51.3	4409	28	2	2	1	71	11
XXB449	SH11SF379	East	Shanghai	2011	Chicken				Enteritidis		11737908	1760686200	98.4	96.07	51.8	4530	29	2	2	1	73	11
XXB45	SH16G2705	South	Guangxi	2007	Blood	Extra-intestinal infection	F	45	Choleraesuis		6989700	1048455000	95.17	90.93	51.49	4728	88	2	3	1	76	68
XXB450	SH11SF426	East	Shanghai	2011	Chicken				Enteritidis		10589300	1588395000	98.25	95.79	52.15	4410	28	2	3	1	73	11
XXB451	SH11SF432	East	Shanghai	2011	Chicken				Enteritidis		12712748	1906912200	96.2	91.91	52.26	4351	23	2	2	1	75	11
XXB452	SH11SF450	East	Shanghai	2011	Chicken				Enteritidis		17248472	2587270800	98.54	96.34	52.16	4340	25	2	2	1	69	11
XXB453	SH11SF455	East	Shanghai	2011	Chicken				Enteritidis		14263532	2139529800	98.25	95.77	52.23	4411	27	2	2	1	73	11
XXB454	SH11SF466	East	Shanghai	2011	Chicken				Enteritidis		14732006	2209800900	98.35	96.01	52.06	4411	25	2	2	1	73	11
XXB455	SH11SF467	East	Shanghai	2011	Chicken				Enteritidis		14492426	2173863900	98.28	95.91	51.88	4518	26	2	2	1	73	11
XXB456	SH12SF052	East	Shanghai	2012	Chicken				Enteritidis		12311684	1846752600	98.33	95.91	51.99	4412	28	2	2	1	73	11
XXB457	SH12SF067	East	Shanghai	2012	Chicken				Enteritidis		15511620	2326743000	98.3	95.92	51.92	4414	28	2	2	1	71	11
XXB458	SH12SF090	East	Shanghai	2012	Chicken				Enteritidis		13535614	2030342100	98.59	96.49	51.97	4475	30	2	2	1	71	11
XXB459	SH12SF117	East	Shanghai	2012	Chicken				Enteritidis		13546658	2031998700	98.56	96.41	52.05	4407	28	2	2	1	73	11
XXB460	SH12SF134	East	Shanghai	2012	Chicken				Enteritidis		11382428	1707364200	98.63	96.62	52.09	4337	24	2	2	1	73	11
XXB461	SH12SF138	East	Shanghai	2012	Chicken				Enteritidis		14716814	2207522100	98.96	97.16	51.75	4655	45	2	2	1	73	11
XXB462	SH12SF139	East	Shanghai	2012	Chicken				Enteritidis		12084662	1812699300	98.84	96.89	51.54	4409	28	2	2	1	73	11
XXB463	SH12SF190	East	Shanghai	2012	Chicken				Enteritidis		16256528	2438479200	98.85	96.93	52.02	4445	35	2	2	1	71	11
XXB464	SH12SF248	East	Shanghai	2012	Chicken				Enteritidis		13358710	2003806500	98.77	96.86	51.97	4409	28	2	2	1	73	11
XXB465	SH12SF253	East	Shanghai	2012	Chicken				Enteritidis		9795462	1469319300	98.84	96.86	52.22	4448	28	2	2	1	73	11
XXB466	SH12SF274	East	Shanghai	2012	Chicken				Enteritidis		9625384	1443807600	98.84	96.86	51.59	4443	34	2	2	1	73	11
XXB467	SH12SF298	East	Shanghai	2012	Chicken				Enteritidis		8714364	1307154600	98.68	96.52	51.92	4409	29	2	2	1	73	11
XXB468	SH12SF299	East	Shanghai	2012	Chicken				Enteritidis		8634856	1295228400	98.87	96.92	51.87	4472	28	2	2	1	73	11
XXB469	SH12SF305	East	Shanghai	2012	Chicken				Enteritidis		9022692	1353403800	98.95	97.1	51.35	4446	33	2	2	1	73	11
XXB47	SH16G2766	South	Guangxi	2008	Blood	Extra-intestinal infection	M	45	Choleraesuis		8231936	1234790400	96.62	92.49	52.03	4734	83	2	2	1	73	68
XXB470	SH12SF344	East	Shanghai	2012	Chicken				Enteritidis		8728580	1309287000	98.97	97.13	51.7	4372	27	2	2	1	71	11
XXB471	SH12SF345	East	Shanghai	2012	Chicken				Enteritidis		10262060	1539309000	98.72	96.61	51.96	4594	29	2	2	1	73	11
XXB472	SH12SF349	East	Shanghai	2012	Chicken				Enteritidis		13245342	1986801300	98.97	97.12	51.57	4415	29	2	2	1	72	11
XXB473	SH12SF350	East	Shanghai	2012	Chicken				Enteritidis		10997840	1649676000	98.85	96.87	51.55	4581	33	2	2	1	73	11
XXB474	SH12SF356	East	Shanghai	2012	Chicken				Enteritidis		10268338	1540250700	98.8	96.76	52.12	4445	33	2	2	1	73	11
XXB475	SH12SF363	East	Shanghai	2012	Chicken				Enteritidis		10661340	1599201000	98.85	96.87	52.2	4414	27	2	2	1	73	11
XXB476	SH12SF365	East	Shanghai	2012	Chicken				Enteritidis		10412058	1561808700	98.72	96.65	52.31	4489	27	2	2	1	73	11
XXB477	SH12SF391	East	Shanghai	2012	Chicken				Enteritidis		29601610	4440241500	97.34	95.61	51.74	4477	29	2	2	1	73	11
XXB478	SH12SF401	East	Shanghai	2012	Chicken				Enteritidis		37341423	5601213500	97.34	95.6	51.97	4457	29	2	2	1	73	11
XXB479	SH12SF403	East	Shanghai	2012	Chicken				Enteritidis		48969173	7345376000	96.99	95.14	51.88	4412	29	2	2	1	73	11
XXB48	SH16G2775	East	Shanghai	2016	Blood	Extra-intestinal infection	F	59	Typhimurium		7628732	1144309800	96.59	92.43	51.92	4873	82	3	3	1	74	34
XXB480	SH12SF404	East	Shanghai	2012	Chicken				Enteritidis		10424208	1563631200	98.53	96.21	52.13	4443	35	2	2	1	73	11
XXB481	SH12SF411	East	Shanghai	2012	Chicken				Enteritidis		9750382	1462557300	98.28	95.74	52.01	4485	27	2	2	1	75	11
XXB482	SH12SF434	East	Shanghai	2012	Chicken				Enteritidis		8734466	1310169900	98.57	96.26	52.43	4476	28	2	2	1	73	11
XXB483	SH13SF014	East	Shanghai	2013	Chicken				Enteritidis		11144650	1671697500	98.59	96.31	52.23	4443	32	2	2	1	73	11
XXB484	SH13SF056	East	Shanghai	2013	Chicken				Enteritidis		26506900	3976035000	97.32	95.63	51.68	4494	40	2	2	1	73	11
XXB485	SH13SF081	East	Shanghai	2013	Chicken				Enteritidis		32970390	4945558500	97.15	95.42	51.59	4479	30	2	2	1	73	11
XXB486	SH13SF103	East	Shanghai	2013	Chicken				Enteritidis		44852400	6727860000	96.97	95.12	52.04	4472	28	2	2	1	73	11
XXB487	SH13SF108	East	Shanghai	2013	Chicken				Enteritidis		10398038	1559705700	98.43	95.98	52.14	4418	29	2	2	1	73	11
XXB488	SH13SF109	East	Shanghai	2013	Chicken				Enteritidis		13309340	1996401000	98.69	96.56	52.23	4457	28	2	2	1	73	11
XXB489	SH13SF114	East	Shanghai	2013	Chicken				Enteritidis		13515772	2027365800	98.78	96.74	52.1	4518	27	2	2	1	73	11
XXB49	SH16G2784	East	Shanghai	2016	Blood	Extra-intestinal infection	M	26	Enteritidis		8932708	1339906200	97.25	93.53	52.35	4447	33	2	2	1	73	11
XXB490	SH13SF115	East	Shanghai	2013	Chicken				Enteritidis		10351022	1552653300	98.53	96.18	52.11	4519	28	2	2	1	73	11
XXB493	SH13SF133	East	Shanghai	2013	Chicken				Enteritidis		41559076	6233861500	96.94	95.14	51.6	4414	29	2	2	1	73	11
XXB494	SH13SF258	East	Shanghai	2013	Chicken				Enteritidis		40409570	6061435500	96.97	95.07	51.8	4474	28	2	2	1	73	11
XXB495	SH13SF278	East	Shanghai	2013	Chicken				Enteritidis		9451132	1417669800	98.53	96.21	52.36	4520	42	2	2	1	73	11
XXB496	SH13SF279	East	Shanghai	2013	Chicken				Enteritidis		6034820	905223000	98.5	96.15	52.3	4336	21	2	2	1	73	11
XXB497	SH13SF491	South	Guangdong	2013	Chicken				Enteritidis		11471660	1720749000	98.64	96.45	52.33	4498	35	2	2	1	74	11
XXB498	SH13SF523	South	Guangdong	2013	Chicken				Enteritidis		10487306	1573095900	98.35	95.85	52.28	4498	33	2	2	1	76	11
XXB499	SH13SF556	East	Shanghai	2013	Chicken				Enteritidis		8346744	1252011600	98.42	96.04	52.14	4474	25	2	2	1	75	11
XXB5	SH16G0708	East	Shanghai	2016	Infected site samples	Extra-intestinal infection	F	22	Enteritidis		6348164	952224600	96.86	92.58	51.68	4392	25	2	2	1	75	11
XXB50	SH16G2811	South	Guangxi	2009	Blood	Extra-intestinal infection	M	52	Choleraesuis		7054624	1058193600	97.1	93.51	52.06	4719	75	2	3	1	77	68
XXB500	SH13SF615	East	Shanghai	2013	Chicken				Enteritidis		7810744	1171611600	98.8	96.78	52.3	4415	29	2	2	1	72	11
XXB501	SH13SF620	East	Shanghai	2013	Chicken				Enteritidis		7944942	1191741300	98.45	96.07	52.15	4520	27	2	2	1	73	11
XXB502	SH13SF868	East	Shanghai	2013	Chicken				Enteritidis		7710106	1156515900	98.79	96.76	52.39	4335	24	2	2	1	73	11
XXB503	SH13SF874	East	Shanghai	2013	Chicken				Enteritidis		7130240	1069536000	98.56	96.29	52.25	4411	28	2	2	1	73	11
XXB504	SH13SF884	East	Shanghai	2013	Chicken				Enteritidis		11731164	1759674600	98.65	96.48	52.21	4410	27	2	2	1	75	11
XXB505	SH13SF902	East	Shanghai	2013	Chicken				Enteritidis		9129978	1369496700	98.53	96.23	52.2	4410	26	2	2	1	73	11
XXB506	SH13SF905	East	Shanghai	2013	Chicken				Enteritidis		10377114	1556567100	98.61	96.42	51.94	4412	24	2	2	1	75	11
XXB507	SH13SF944	East	Shanghai	2013	Chicken				Enteritidis		9186266	1377939900	98.49	96.06	51.82	4584	29	2	2	1	73	11
XXB508	SH13SF957	East	Shanghai	2013	Chicken				Enteritidis		8250454	1237568100	98.46	96.1	52.23	4472	24	2	2	1	75	11
XXB509	SH14SF005	East	Shanghai	2014	Chicken				Enteritidis		9159118	1373867700	98.55	96.26	52.15	4518	24	2	2	1	75	11
XXB51	SH16G2816	East	Shanghai	2016	Blood	Extra-intestinal infection	M	87	Typhimurium		7783372	1167505800	97.2	93.38	52.33	4606	55	3	3	1	68	19
XXB510	SH14SF006	East	Shanghai	2014	Chicken				Enteritidis		9677914	1451687100	98.52	96.19	52.4	4466	28	2	2	1	75	11
XXB511	SH14SF023	East	Shanghai	2014	Chicken				Enteritidis		10361096	1554164400	98.55	96.28	52.27	4443	32	2	2	1	73	11
XXB512	SH14SF027	East	Shanghai	2014	Chicken				Enteritidis		13449120	2017368000	97.9	94.67	52.26	4413	24	2	2	1	75	11
XXB513	SH14SF049	East	Shanghai	2014	Chicken				Enteritidis		12792662	1918899300	94.4	88.23	52.4	4412	26	2	2	1	73	11
XXB514	SH14SF070	East	Shanghai	2014	Chicken				Enteritidis		10917884	1637682600	96.64	92.23	52.27	4520	31	2	2	1	73	11
XXB515	SH14SF077	East	Shanghai	2014	Chicken				Enteritidis		11093144	1663971600	96.5	91.97	52.18	4416	21	2	2	1	75	11
XXB516	SH14SF086	East	Shanghai	2014	Chicken				Enteritidis		13909996	2086499400	96.76	92.43	52.42	4444	35	2	2	1	71	11
XXB517	SH14SF115	East	Shanghai	2014	Chicken				Enteritidis		11929982	1789497300	96.69	92.33	51.79	4414	28	2	2	1	73	11
XXB518	SH14SF172	East	Shanghai	2014	Chicken				Enteritidis		11559190	1733878500	96.98	92.83	52.29	4415	28	2	2	1	73	11
XXB519	SH14SF251	East	Shanghai	2014	Chicken				Enteritidis		15804618	2370692700	96.96	92.82	52.17	4478	28	2	2	1	73	11
XXB52	SH16G2837	South	Guangxi	2009	Blood	Extra-intestinal infection	M	2	Choleraesuis		7403836	1110575400	97.3	93.66	52.32	4514	66	2	3	1	77	68
XXB520	SH14SF299	East	Shanghai	2014	Chicken				Enteritidis		10295572	1544335800	96.3	91.61	52.15	4388	32	2	2	1	73	11
XXB521	SH14SF302	East	Shanghai	2014	Chicken				Enteritidis		13116214	1967432100	97.98	95.18	52.16	4475	28	2	2	1	73	11
XXB522	SH14SF309	East	Shanghai	2014	Chicken				Enteritidis		11750040	1762506000	98.16	95.54	51.9	4531	35	2	2	1	75	11
XXB523	SH14SF315	East	Shanghai	2014	Chicken				Enteritidis		12394934	1859240100	98.1	95.39	52.35	4520	25	2	2	1	75	11
XXB524	SH14SF317	East	Shanghai	2014	Chicken				Enteritidis		14081360	2112204000	98.04	95.28	52.24	4456	32	2	2	1	73	11
XXB525	SH14SF318	East	Shanghai	2014	Chicken				Enteritidis		14560406	2184060900	97.78	94.78	52.22	4484	27	2	2	1	75	11
XXB526	SH14SF332	East	Shanghai	2014	Chicken				Enteritidis		15561162	2334174300	98.11	95.43	52.48	4419	28	2	2	1	73	11
XXB527	SH14SF340	East	Shanghai	2014	Chicken				Enteritidis		15268666	2290299900	97.96	95.1	52.54	4444	32	2	2	1	73	11
XXB528	SH14SF341	East	Shanghai	2014	Chicken				Enteritidis		12924502	1938675300	98.23	95.62	52.33	4518	24	2	2	1	74	11
XXB529	SH14SF346	East	Shanghai	2014	Chicken				Enteritidis		10460502	1569075300	98.21	95.56	52.39	4445	32	2	2	1	73	11
XXB53	SH16G2856	South	Guangxi	2010	Blood	Extra-intestinal infection	M	28	Choleraesuis		7081086	1062162900	97.31	93.63	52.27	4701	79	2	3	1	75	68
XXB530	SH14SF349	East	Shanghai	2014	Chicken				Enteritidis		11932894	1789934100	98.22	95.56	52.31	4522	29	2	2	1	73	11
XXB531	SH14SF366	East	Shanghai	2014	Chicken				Enteritidis		13000712	1950106800	98.34	95.83	52.19	4471	27	2	2	1	73	11
XXB532	SH14SF371	East	Shanghai	2014	Chicken				Enteritidis		10096724	1514508600	98.22	95.59	52.34	4492	26	2	2	1	73	11
XXB533	SH14SF378	East	Shanghai	2014	Chicken				Enteritidis		11358264	1703739600	98.15	95.44	52.46	4369	26	2	2	1	73	11
XXB534	SH14SF394	East	Shanghai	2014	Chicken				Enteritidis		10383084	1557462600	98.11	95.34	52.3	4420	31	2	2	1	71	11
XXB535	SH14SF423	East	Shanghai	2014	Chicken				Enteritidis		10408998	1561349700	98.16	95.49	52.23	4453	26	2	2	1	73	11
XXB536	SH14SF424	East	Shanghai	2014	Chicken				Enteritidis		9244218	1386632700	98.37	95.92	51.94	4470	31	2	2	1	73	11
XXB537	SH14SF436	East	Shanghai	2014	Chicken				Enteritidis		8276016	1241402400	98.6	96.5	52.04	4470	29	2	2	1	71	11
XXB538	SH14SF449	East	Shanghai	2014	Chicken				Enteritidis		8578134	1286720100	98.55	96.41	52.12	4445	33	2	2	1	71	11
XXB539	SH15SF047	East	Shanghai	2015	Chicken				Enteritidis		7340240	1101036000	98.59	96.49	52.06	4473	29	2	2	1	73	11
XXB54	SH16G2857	South	Guangxi	2010	Blood	Extra-intestinal infection	M	17	Choleraesuis		7919594	1187939100	97.19	93.42	52.39	4592	76	2	3	1	77	68
XXB540	SH15SF071	East	Shanghai	2015	Chicken				Enteritidis		7914270	1187140500	98.45	96.24	52.26	4445	32	2	2	1	72	11
XXB541	SH15SF140	South	Guangdong	2015	Chicken				Enteritidis		8216466	1232469900	98.45	96.22	52.42	4423	27	2	2	1	73	11
XXB542	SH15SF141	South	Guangdong	2015	Chicken				Enteritidis		6904460	1035669000	98.71	96.66	52.32	4413	28	2	2	1	73	11
XXB543	SH15SF142	South	Guangdong	2015	Chicken				Enteritidis		7726150	1158922500	98.59	96.48	52.4	4412	29	2	2	1	71	11
XXB544	SH15SF214	South	Guangdong	2015	Chicken				Enteritidis		7786478	1167971700	98.69	96.66	52.36	4413	25	2	2	1	75	11
XXB546	SH15SF252	East	Shanghai	2015	Chicken				Enteritidis		9196802	1379520300	98.37	96.04	52.17	4542	31	2	2	1	71	11
XXB547	SH15SF253	East	Shanghai	2015	Chicken				Enteritidis		10508754	1576313100	98.64	96.52	51.86	4415	25	2	2	1	75	11
XXB549	SH15SF270	East	Shanghai	2015	Chicken				Enteritidis		8717338	1307600700	98.3	95.93	51.55	4488	57	2	2	1	71	11
XXB55	SH16G2919	South	Guangxi	2011	Blood	Extra-intestinal infection	M	22	Choleraesuis		7890932	1183639800	96.58	92.29	51.95	4729	81	2	2	1	73	68
XXB550	SH15SF469	East	Shanghai	2015	Chicken				Enteritidis		10892200	1633830000	98.58	96.44	51.86	4475	29	1	2	1	71	11
XXB553	SH15SF473	East	Shanghai	2015	Chicken				Enteritidis		8108644	1216296600	97.92	95.02	52.31	4457	24	2	2	1	75	11
XXB554	SH15SF475	East	Shanghai	2015	Chicken				Enteritidis		11999318	1799897700	98.06	95.31	52.01	4410	26	2	2	1	73	11
XXB555	SH15SF482	East	Shanghai	2015	Chicken				Enteritidis		8351528	1252729200	98.03	95.54	51.62	4475	31	2	2	1	73	11
XXB556	SH15SF484	East	Shanghai	2015	Chicken				Enteritidis		9498356	1424753400	98.07	95.32	51.76	4519	29	2	2	1	75	11
XXB557	SH15SF487	East	Shanghai	2015	Chicken				Enteritidis		11749064	1762359600	98.09	95.36	52.37	4412	29	2	2	1	72	11
XXB558	SH15SF497	East	Shanghai	2015	Chicken				Enteritidis		10501728	1575259200	98.21	95.62	51.61	4516	27	2	2	1	72	11
XXB559	SH15SF498	East	Shanghai	2015	Chicken				Enteritidis		10832004	1624800600	98.2	95.61	51.52	4470	26	2	2	1	75	11
XXB56	SH16G2966	South	Guangxi	2013	Blood	Extra-intestinal infection	M	1	Uganda		15798370	2369755500	97.01	93.28	52.2	4392	28	2	2	1	72	684
XXB560	SH15SF515	East	Shanghai	2015	Chicken				Enteritidis		11651600	1747740000	98.2	95.48	51.9	4546	25	2	2	1	73	11
XXB561	SH15SF525	East	Shanghai	2015	Chicken				Enteritidis		11994664	1799199600	97.93	95.05	52.25	4453	24	2	2	1	75	11
XXB562	SH15SF536	East	Shanghai	2015	Chicken				Enteritidis		10055182	1508277300	98.09	95.36	51.95	4443	32	2	2	1	73	11
XXB563	SH15SF541	East	Shanghai	2015	Chicken				Enteritidis		12101908	1815286200	98.01	95.19	52.27	4503	27	2	2	1	73	11
XXB564	SH15SF543	East	Shanghai	2015	Chicken				Enteritidis		13097396	1964609400	98.1	95.37	51.71	4536	27	2	2	1	73	11
XXB565	SH15SF545	East	Shanghai	2015	Chicken				Enteritidis		10811164	1621674600	97.91	95.17	51.98	4408	24	2	2	1	75	11
XXB566	SH15SF554	East	Shanghai	2015	Chicken				Enteritidis		12050300	1807545000	98.02	95.26	51.98	4519	27	2	2	1	73	11
XXB567	SH15SF562	East	Shanghai	2015	Chicken				Enteritidis		12529606	1879440900	97.86	94.91	51.92	4475	25	2	2	1	75	11
XXB568	SH15SF563	East	Shanghai	2015	Chicken				Enteritidis		6222280	933342000	98.09	95.46	48.28	4865	49	2	12	1	89	11
XXB569	SH15SF565	East	Shanghai	2015	Chicken				Enteritidis		11639460	1745919000	97.53	94.32	51.94	4448	30	2	2	1	75	11
XXB57	SH16G3025	South	Guangxi	2014	Blood	Extra-intestinal infection	M	56	Enteritidis		9011374	1351706100	97.41	94.11	52.19	4441	32	2	2	1	71	11
XXB570	SH15SF566	East	Shanghai	2015	Chicken				Enteritidis		7308430	1096264500	97.88	94.95	51.95	4463	29	2	2	1	73	11
XXB571	SH05Q13	East	Shanghai	2005	Human feces	Gastro-intestinal infection	M	21	Paratyphi B var. Java		5072484	760872600	97.1	92.87	52.66	4312	46	2	3	1	75	42
XXB572	SH05Q38	East	Shanghai	2005	Human feces	Gastro-intestinal infection	F	57	Paratyphi B var. Java		9839430	1475914500	96.96	92.58	52.58	4317	42	2	3	1	76	42
XXB573	SH06G006	East	Shanghai	2006	Human feces	Gastro-intestinal infection	M	19	Paratyphi B var. Java		9819812	1472971800	98.1	94.93	52.63	4311	40	2	3	1	76	42
XXB574	SH06G010	East	Shanghai	2006	Human feces	Gastro-intestinal infection	F	24	Pomona		10299086	1544862900	98.08	94.84	53.02	4114	28	1	3	1	75	451
XXB575	SH06G043	East	Shanghai	2006	Human feces	Gastro-intestinal infection	F	60	Pomona		11530972	1729645800	98.32	95.38	52.95	4066	26	1	4	1	75	451
XXB577	SH06G062	East	Shanghai	2006	Human feces	Gastro-intestinal infection	M	43	Senftenberg		12019020	1802853000	98.06	94.82	52.72	4538	85	2	5	1	77	1751
XXB578	SH06G072	East	Shanghai	2006	Human feces	Gastro-intestinal infection	M	38	Senftenberg		8307828	1246174200	98.22	95.2	53.02	4618	87	2	3	1	78	1751
XXB579	SH06G076	East	Shanghai	2006	Human feces	Gastro-intestinal infection	F	45	Senftenberg		11643196	1746479400	98.34	95.42	53.09	4580	93	3	3	1	77	1751
XXB58	SH16G3033	South	Guangxi	2014	Blood	Extra-intestinal infection	F	64	Typhimurium		10160012	1524001800	97.65	94.54	52.04	4795	67	3	5	1	77	34
XXB580	SH06G084	East	Shanghai	2006	Human feces	Gastro-intestinal infection	F	49	Aberdeen		10103452	1515517800	98.05	94.81	52.68	4345	44	2	2	1	72	426
XXB581	SH06G099	East	Shanghai	2006	Human feces	Gastro-intestinal infection	M	30	Senftenberg		13291076	1993661400	98.19	95.11	53	4618	93	2	3	1	77	1751
XXB582	SH06G110	East	Shanghai	2006	Human feces	Gastro-intestinal infection	F	59	Hadar		13158286	1973742900	98.22	95.15	52.59	4448	38	2	3	1	74	33
XXB583	SH06G113	East	Shanghai	2006	Human feces	Gastro-intestinal infection	M	67	Senftenberg		9707388	1456108200	98.37	95.5	52.69	4618	87	2	3	1	78	1751
XXB584	SH06G130	East	Shanghai	2006	Human feces	Gastro-intestinal infection	F	26	Senftenberg		13064816	1959722400	98.12	94.92	52.63	4401	39	2	3	1	75	210
XXB585	SH06G134	East	Shanghai	2006	Human feces	Gastro-intestinal infection	M	54	Senftenberg		11559308	1733896200	98.45	95.68	52.7	4569	89	2	5	1	77	1751
XXB586	SH06G139	East	Shanghai	2006	Human feces	Gastro-intestinal infection	F	45	Senftenberg		11484754	1722713100	98.34	95.43	52.69	4759	117	2	5	1	77	1751
XXB587	SH06G145	East	Shanghai	2006	Human feces	Gastro-intestinal infection	M	21	Havana		12081786	1812267900	98.26	95.26	52.73	4568	38	2	3	1	73	588
XXB588	SH06G151	East	Shanghai	2006	Human feces	Gastro-intestinal infection	M	48	Senftenberg		11794022	1769103300	98.29	95.32	52.82	4558	86	2	3	1	77	1751
XXB589	SH06G153	East	Shanghai	2006	Human feces	Gastro-intestinal infection	F	46	Senftenberg		11906474	1785971100	98.06	94.87	52.76	4592	85	3	3	1	78	1751
XXB59	SH16G3034	South	Guangxi	2014	Blood	Extra-intestinal infection	F	52	Choleraesuis		10550472	1582570800	97.59	94.46	52.52	4730	136	2	6	1	72	139
XXB590	SH06G155	East	Shanghai	2006	Human feces	Gastro-intestinal infection	M	31	Virchow		14155302	2123295300	98.19	95.16	52.75	4375	37	2	5	1	76	16
XXB591	SH06G160	East	Shanghai	2006	Human feces	Gastro-intestinal infection	F	50	Senftenberg		12058512	1808776800	98.06	94.88	52.29	4755	102	2	7	1	78	1751
XXB592	SH06Q44	East	Shanghai	2006	Human feces	Gastro-intestinal infection	F	50	Typhimurium		17908472	2686270800	98.19	95.11	52.65	4594	50	3	3	1	70	19
XXB593	SH06Q45	East	Shanghai	2006	Human feces	Gastro-intestinal infection	F	53	Typhimurium		9290134	1393520100	97.78	94.28	52.86	4595	50	3	3	1	70	19
XXB594	SH07G007	East	Shanghai	2007	Human feces	Gastro-intestinal infection	F	35	Typhimurium		12670900	1900635000	98.08	94.87	52.82	4552	58	3	3	1	69	1544
XXB595	SH07G074	East	Shanghai	2007	Human feces	Gastro-intestinal infection	M	40	Bovismorbificans		7704072	1155610800	97.04	92.86	53.07	4476	38	2	4	1	74	1499
XXB596	SH07G082	East	Shanghai	2007	Human feces	Gastro-intestinal infection	M	51	Senftenberg		7543006	1131450900	96.79	92.48	52.5	4515	89	2	3	1	77	1751
XXB597	SH07G087	East	Shanghai	2007	Human feces	Gastro-intestinal infection	M	40	Paratyphi B var. Java		7720798	1158119700	96.84	92.51	53.09	4305	43	2	3	1	76	42
XXB598	SH07G089	East	Shanghai	2007	Human feces	Gastro-intestinal infection	M	57	Typhimurium		8375128	1256269200	97.11	93.06	52.89	4609	51	3	2	1	67	19
XXB599	SH07G095	East	Shanghai	2007	Human feces	Gastro-intestinal infection	M	59	Enteritidis		8784750	1317712500	97.2	93.38	53.4	4412	27	2	2	1	73	11
XXB6	SH16G0710	East	Shanghai	2016	Blood	Extra-intestinal infection	M	42	Enteritidis		8258470	1238770500	97.04	92.64	52.17	4520	27	2	2	1	73	11
XXB60	SH16G3086	South	Guangxi	2015	Blood	Extra-intestinal infection	F	19	Enteritidis		10983278	1647491700	97.64	94.45	52.15	4471	25	2	2	1	75	11
XXB600	SH07G116	East	Shanghai	2007	Human feces	Gastro-intestinal infection	F	26	Typhi		8055872	1208380800	96.85	92.59	52.8	4573	60	1	4	1	67	2
XXB601	SH07Q01	East	Shanghai	2007	Human feces	Gastro-intestinal infection	F	53	Senftenberg		7904180	1185627000	97.16	93.17	52.65	4578	87	2	5	1	77	1751
XXB602	SH07Q06	East	Shanghai	2007	Human feces	Gastro-intestinal infection	F	38	Pomona		8044676	1206701400	96.67	92.25	52.6	4113	23	1	3	1	75	451
XXB603	SH07Q22	East	Shanghai	2007	Human feces	Gastro-intestinal infection	M	28	Paratyphi B var. Java		7424734	1113710100	96.72	92.33	53.02	4290	42	2	4	1	74	42
XXB604	SH07Q23	East	Shanghai	2007	Human feces	Gastro-intestinal infection	M	56	Senftenberg		9569732	1435459800	97.55	93.92	51.96	4619	92	2	3	1	77	1751
XXB605	SH07Q46	East	Shanghai	2007	Human feces	Gastro-intestinal infection	F	50	Paratyphi B var. Java		8376684	1256502600	96.88	92.6	52.91	4311	41	2	3	1	76	42
XXB606	SH08G018	East	Shanghai	2008	Human feces	Gastro-intestinal infection	M	27	Pomona		8426870	1264030500	96.97	92.74	53.26	4191	26	1	3	1	75	451
XXB607	SH08G045	East	Shanghai	2008	Human feces	Gastro-intestinal infection	M	33	Moualine		8293128	1243969200	97.08	92.94	53.52	4249	26	2	3	1	72	3038
XXB608	SH08G143	East	Shanghai	2008	Human feces	Gastro-intestinal infection	F	27	Moualine		9025144	1353771600	97.11	93	52.89	4245	26	2	6	1	72	3038
XXB609	SH08G170	East	Shanghai	2008	Human feces	Gastro-intestinal infection	F	77	Senftenberg		9274320	1391148000	97.25	93.36	51.97	4614	88	2	3	1	78	1751
XXB61	SH16G3091	South	Guangxi	2015	Blood	Extra-intestinal infection	M	1	Enteritidis		8717184	1307577600	97.43	94.03	52.21	4513	28	2	2	1	71	11
XXB610	SH08G196	East	Shanghai	2008	Human feces	Gastro-intestinal infection	M	45	Muenchen		7382372	1107355800	97.09	92.97	52.71	4281	23	2	4	1	72	83
XXB611	SH08JA08	East	Shanghai	2008	Human feces	Gastro-intestinal infection	M	44	Paratyphi B var. Java		8011898	1201784700	97.01	92.84	52.99	4308	41	2	4	1	74	42
XXB612	SH08JA50	East	Shanghai	2008	Human feces	Gastro-intestinal infection	M	39	Paratyphi B var. Java		7885648	1182847200	96.8	92.66	52.76	4314	42	2	3	1	74	42
XXB613	SH08Q16	East	Shanghai	2008	Human feces	Gastro-intestinal infection	F	63	Paratyphi B var. Java		7933202	1189980300	96.84	92.53	52.64	4433	45	2	3	1	75	43
XXB614	SH08Q17	East	Shanghai	2008	Human feces	Gastro-intestinal infection	M	53	Paratyphi B var. Java		8364226	1254633900	96.98	92.81	52.66	4430	45	2	2	1	74	43
XXB615	SH09G022	East	Shanghai	2009	Human feces	Gastro-intestinal infection	M	46	Typhi		8806786	1321017900	97.48	93.74	52.11	4479	54	1	4	1	71	2
XXB616	SH09G027	East	Shanghai	2009	Human feces	Gastro-intestinal infection	F	55	Pomona		7808236	1171235400	97.16	93.13	52.99	4179	34	1	3	1	75	451
XXB617	SH09G224	East	Shanghai	2009	Human feces	Gastro-intestinal infection	M	58	Liverpool		8197844	1229676600	97.39	93.51	52.01	4308	29	2	2	1	72	1959
XXB618	SH09Q07	East	Shanghai	2009	Human feces	Gastro-intestinal infection	F	46	Pomona		7507914	1126187100	97.19	93.16	52.86	4178	22	1	3	1	77	451
XXB62	SH16G3092	South	Guangxi	2015	Blood	Extra-intestinal infection	M	52	Typhimurium		10570216	1585532400	97.6	94.35	52.09	4656	58	3	5	1	74	34
XXB620	SH10G002	East	Shanghai	2010	Human feces	Gastro-intestinal infection	M	60	Typhimurium		10961400	1644210000	97.81	94.83	52.75	4654	45	3	3	1	74	19
XXB621	SH10G008	East	Shanghai	2010	Human feces	Gastro-intestinal infection	F	62	Typhimurium		8365292	1254793800	97.78	94.73	52.59	4554	50	3	2	1	69	19
XXB622	SH10G077	East	Shanghai	2010	Human feces	Gastro-intestinal infection	M	33	Larochelle		9527420	1429113000	97.84	94.94	52.68	4395	30	2	4	1	71	7121
XXB623	SH10G104	East	Shanghai	2010	Human feces	Gastro-intestinal infection	M	10m	Paratyphi B var. Java		11094182	1664127300	97.33	94.11	52.63	4308	27	2	3	1	75	127
XXB625	SH10G187	East	Shanghai	2010	Human feces	Gastro-intestinal infection	M	11m	Paratyphi B var. Java		10294108	1544116200	96.07	90.99	52.7	4307	33	2	2	1	74	127
XXB626	SH10G189	East	Shanghai	2010	Human feces	Gastro-intestinal infection	M	11m	Paratyphi B var. Java		5032590	754888500	96.53	91.91	52.75	4303	33	2	2	1	74	127
XXB627	SH10G252	East	Shanghai	2010	Human feces	Gastro-intestinal infection	M	5m	Typhimurium		12476260	1871439000	96.19	91.19	52.32	4792	100	3	3	1	71	19
XXB628	SH10G298	East	Shanghai	2010	Human feces	Gastro-intestinal infection	M	26	Paratyphi B var. Java		9980458	1497068700	96.14	91.11	52.63	4308	41	2	3	1	75	42
XXB629	SH10G346	East	Shanghai	2010	Human feces	Gastro-intestinal infection	F	57	Ohio		9350902	1402635300	96.21	91.23	52.64	4427	38	2	2	1	70	329
XXB63	SH16G3093	South	Guangxi	2015	Blood	Extra-intestinal infection	M	52	Typhimurium		10130116	1519517400	97.31	93.83	51.93	4825	84	3	3	1	71	19
XXB630	SH10G393	East	Shanghai	2010	Human feces	Gastro-intestinal infection	M	7m	I 13:y:-		12300046	1845006900	95.98	90.84	52.52	4294	38	2	2	1	74	1861
XXB631	SH10G424	East	Shanghai	2010	Human feces	Gastro-intestinal infection	F	71	Meleagridis		7405424	1110813600	96.61	92.01	52.51	4646	34	2	3	1	73	463
XXB632	SH10G565	East	Shanghai	2010	Human feces	Gastro-intestinal infection	M	73	Pomona		8696568	1304485200	95.81	90.53	52.71	4118	22	1	2	1	76	451
XXB633	SH10G579	East	Shanghai	2010	Human feces	Gastro-intestinal infection	F	2	Carrau		14364484	2154672600	96.72	92.13	52.66	4234	32	3	4	1	74	226
XXB634	SH10G638	East	Shanghai	2010	Human feces	Gastro-intestinal infection	M	81	Paratyphi B		12022944	1803441600	96.98	92.62	52.57	4320	44	2	3	1	71	86
XXB635	SH10G652	East	Shanghai	2010	Human feces	Gastro-intestinal infection	F	87	Paratyphi B var. Java		11706864	1756029600	96.94	92.55	52.55	4348	41	2	3	1	76	42
XXB636	SH10G685	East	Shanghai	2010	Human feces	Gastro-intestinal infection	M	54	Paratyphi B var. Java		14506730	2176009500	96.99	92.61	52.6	4307	39	2	2	1	75	42
XXB637	SH11G0003	East	Shanghai	2011	Human feces	Gastro-intestinal infection	M	3	Havana		12929876	1939481400	96.77	92.22	52.9	4543	64	2	2	1	73	312
XXB638	SH11G0085	East	Shanghai	2011	Human feces	Gastro-intestinal infection	M	1	Paratyphi B var. Java		13498828	2024824200	97	92.66	52.51	4451	71	1	4	1	76	423
XXB639	SH11G0200	East	Shanghai	2011	Human feces	Gastro-intestinal infection	F	31	Paratyphi B var. Java		12299756	1844963400	97.21	93.06	52.47	4433	65	2	4	1	76	423
XXB64	SH16G3122	South	Guangxi	2015	Blood	Extra-intestinal infection	M	81	Enteritidis		8604780	1290717000	97.15	93.54	52.09	4441	29	2	2	1	73	11
XXB640	SH11G0209	East	Shanghai	2011	Human feces	Gastro-intestinal infection	F	32	Livingstone		12382684	1857402600	97.33	93.32	52.54	4458	46	2	3	1	75	638
XXB641	SH11G0342	East	Shanghai	2011	Human feces	Gastro-intestinal infection	M	3	Paratyphi B var. Java		12549350	1882402500	96.78	92.24	52.79	4369	68	1	4	1	76	423
XXB642	SH11G0415	East	Shanghai	2011	Human feces	Gastro-intestinal infection	F	47	Apapa		10191044	1528656600	96.73	92.24	52.59	4519	37	2	4	1	74	647
XXB643	SH11G0446	East	Shanghai	2011	Human feces	Gastro-intestinal infection	M	1	Paratyphi B		6724316	1008647400	96.72	92.32	52.64	4371	56	2	2	1	70	86
XXB644	SH11G0547	East	Shanghai	2011	Human feces	Gastro-intestinal infection	M	20	Heidelberg		10825790	1623868500	98.01	94.74	52.45	4791	40	3	5	1	74	15
XXB645	SH11G0601	East	Shanghai	2011	Human feces	Gastro-intestinal infection	F	40	Derby		9257240	1388586000	96.77	92.41	52.54	4530	36	2	3	1	75	71
XXB646	SH11G0675	East	Shanghai	2011	Human feces	Gastro-intestinal infection	M	2	Pomona		8512524	1276878600	96.77	92.4	52.91	4185	24	1	2	1	73	451
XXB647	SH11G0676	East	Shanghai	2011	Human feces	Gastro-intestinal infection	M	3m	Pomona		8449206	1267380900	96.23	91.9	52.5	4188	23	1	3	1	77	451
XXB648	SH11G0687	East	Shanghai	2011	Human feces	Gastro-intestinal infection	M	2	Pomona		9582752	1437412800	97.37	93.53	53.08	4188	25	1	3	1	75	451
XXB649	SH11G0688	East	Shanghai	2011	Human feces	Gastro-intestinal infection	F	2	Pomona		10834016	1625102400	97.42	93.57	52.87	4186	28	1	3	1	75	451
XXB650	SH11G0764	East	Shanghai	2011	Human feces	Gastro-intestinal infection	F	60	Virchow		7983780	1197567000	96.57	92.06	52.7	4446	31	2	4	1	72	16
XXB651	SH11G0916	East	Shanghai	2011	Human feces	Gastro-intestinal infection	M	7m	Paratyphi B var. Java		8749462	1312419300	96.6	91.99	55.51	5509	164	2	8	2	88	42
XXB652	SH11G0952	East	Shanghai	2011	Human feces	Gastro-intestinal infection	F	65	Senftenberg		7642862	1146429300	96.49	91.88	53.07	4894	68	2	3	1	75	217
XXB654	SH11G1069	East	Shanghai	2011	Human feces	Gastro-intestinal infection	F	1	Pomona		8095152	1214272800	96.4	91.72	52.85	4188	27	1	3	1	75	451
XXB656	SH11G1080	East	Shanghai	2011	Human feces	Gastro-intestinal infection	F	1	Pomona		8776332	1316449800	96.93	92.69	53.09	4122	28	1	3	1	75	451
XXB657	SH11G1116	East	Shanghai	2011	Human feces	Gastro-intestinal infection	M	26	Paratyphi B var. Java		8058328	1208749200	97.66	94.12	52.17	4450	48	2	6	1	75	43
XXB658	SH11G1145	East	Shanghai	2011	Human feces	Gastro-intestinal infection	M	15	Aberdeen		17597638	2639645700	97.56	93.99	52.56	4335	44	2	2	1	72	426
XXB659	SH11G1146	East	Shanghai	2011	Human feces	Gastro-intestinal infection	M	54	Aberdeen		8778758	1316813700	96.96	92.76	52.81	4338	46	2	2	1	72	426
XXB66	SH16G3168	South	Guangxi	2015	Phlegm	Extra-intestinal infection	M	36	Meleagridis		7367886	1105182900	97.96	95.13	52.21	4866	63	2	3	1	81	463
XXB660	SH11G1154	East	Shanghai	2011	Human feces	Gastro-intestinal infection	F	47	Paratyphi B var. Java		8815984	1322397600	96.3	91.43	52.79	4329	41	2	4	1	76	42
XXB661	SH11G1155	East	Shanghai	2011	Human feces	Gastro-intestinal infection	M	1	Paratyphi B var. Java		15403048	2310457200	97.27	93.5	52.61	4335	41	2	4	1	76	42
XXB662	SH11G1183	East	Shanghai	2011	Human feces	Gastro-intestinal infection	M	4	Paratyphi B var. Java		8312106	1246815900	96.63	92.13	52.82	4431	45	2	3	1	75	43
XXB663	SH11G1184	East	Shanghai	2011	Human feces	Gastro-intestinal infection	M	2	Paratyphi B var. Java		13036046	1955406900	97.07	92.97	52.67	4433	46	2	2	1	74	43
XXB664	SH11G1185	East	Shanghai	2011	Human feces	Gastro-intestinal infection	M	1	Paratyphi B var. Java		9583460	1437519000	96.3	91.53	52.83	4432	45	2	3	1	75	43
XXB665	SH11G1201	East	Shanghai	2011	Human feces	Gastro-intestinal infection	M	9m	Paratyphi B var. Java		9490888	1423633200	96.45	91.82	52.84	4435	46	2	2	1	74	43
XXB666	SH11G1204	East	Shanghai	2011	Human feces	Gastro-intestinal infection	F	8m	Paratyphi B var. Java		7867402	1180110300	96.45	91.83	52.54	4431	45	2	3	1	75	43
XXB667	SH11G1206	East	Shanghai	2011	Human feces	Gastro-intestinal infection	F	8m	Paratyphi B var. Java		9818642	1472796300	96.79	92.41	52.75	4324	42	2	4	1	75	42
XXB668	SH11G1314	East	Shanghai	2011	Human feces	Gastro-intestinal infection	M	1	Moualine		8184462	1227669300	96.63	92.12	53.35	4217	23	2	3	1	72	3038
XXB669	SH11G1340	East	Shanghai	2011	Human feces	Gastro-intestinal infection	M	41	Typhi		9292354	1393853100	96.65	92.18	52.83	4688	53	1	4	1	68	2
XXB67	SH16G3170	South	Guangxi	2016	Blood	Extra-intestinal infection	M	30	Enteritidis		9970180	1495527000	98.03	95.19	52.39	4455	29	2	2	1	70	11
XXB670	SH12G0008	East	Shanghai	2012	Human feces	Gastro-intestinal infection	M	49	Paratyphi A		8086396	1212959400	96.77	92.4	53.02	4355	26	2	3	1	73	85
XXB671	SH12G0030	East	Shanghai	2012	Human feces	Gastro-intestinal infection	M	32	I X:z4,z23:-		6156834	923525100	97.19	93.07	52.58	4577	69	2	3	1	71	2023
XXB672	SH12G0039	East	Shanghai	2012	Human feces	Gastro-intestinal infection	M	58	Havana		6186746	928011900	97.02	92.74	52.47	4523	36	2	3	1	74	588
XXB673	SH12G0048	East	Shanghai	2012	Human feces	Gastro-intestinal infection	M	41	Havana		9319636	1397945400	96.87	92.46	52.4	4579	34	2	3	1	76	588
XXB674	SH12G0063	East	Shanghai	2012	Human feces	Gastro-intestinal infection	F	46	Altona		11507390	1726108500	96.79	92.3	52.67	4388	36	2	3	1	70	1549
XXB675	SH12G0218	East	Shanghai	2012	Human feces	Gastro-intestinal infection	F	27	Paratyphi B var. Java		9315442	1397316300	97.25	93.21	52.63	4308	43	2	3	1	76	42
XXB676	SH12G0251	East	Shanghai	2012	Human feces	Gastro-intestinal infection	M	32	Paratyphi B var. Java		9817236	1472585400	96.86	92.44	52.57	4307	40	2	3	1	76	42
XXB677	SH12G0302	East	Shanghai	2012	Human feces	Gastro-intestinal infection	F	21	Galiema		10777010	1616551500	96.87	92.48	52.34	4517	58	2	3	1	75	601
XXB678	SH12G0342	East	Shanghai	2012	Human feces	Gastro-intestinal infection	M	23	Typhi		10017846	1502676900	96.84	92.41	52.34	4538	54	1	4	1	68	2
XXB679	SH12G0370	South-West	Yunnan	2012	Human feces	Gastro-intestinal infection	M	2	II 1,4,[5],12,[27]:a:e,n,x		9522788	1428418200	97.12	92.94	52.56	4379	42	3	3	1	74	2145
XXB68	SH16G3171	South	Guangxi	2016	Sanies	Extra-intestinal infection	F	57	Enteritidis		9433562	1415034300	97.67	94.5	52.15	4454	28	2	2	1	75	11
XXB680	SH12G0524	East	Shanghai	2012	Human feces	Gastro-intestinal infection	M	6m	Paratyphi B var. Java		6196130	929419500	97.23	93.19	52.61	4314	41	2	3	1	76	42
XXB681	SH12G0540	East	Shanghai	2012	Human feces	Gastro-intestinal infection	M	61	I 13:y:-		8119898	1217984700	96.83	92.39	52.83	4249	37	2	2	1	72	1861
XXB682	SH12G0587	East	Shanghai	2012	Human feces	Gastro-intestinal infection	M	20	IV 43:z4,z23:-		8380470	1257070500	97.5	93.71	52.23	4390	62	0	4	1	71	958
XXB683	SH12G0812	East	Shanghai	2012	Human feces	Gastro-intestinal infection	M	12	Paratyphi B var. Java		5100540	765081000	97.03	92.73	52.79	4314	43	2	3	1	76	42
XXB685	SH12G0923	East	Shanghai	2012	Human feces	Gastro-intestinal infection	M	69	Javiana		10983724	1647558600	96.95	92.59	52.63	4322	18	0	3	1	78	1547
XXB686	SH12G1024	East	Shanghai	2012	Human feces	Gastro-intestinal infection	M	10m	Muenchen		11036220	1655433000	97.1	92.87	52.79	4373	27	1	4	1	74	82
XXB687	SH12G1205	East	Shanghai	2012	Human feces	Gastro-intestinal infection	M	3	Virchow		8290746	1243611900	97.11	92.93	52.62	4366	38	2	3	1	75	16
XXB69	SH16G3190	East	Shanghai	2016	Infected site samples	Extra-intestinal infection	F	62	Typhimurium		10935312	1640296800	97.55	94.29	52.28	4624	42	2	4	1	72	19
XXB690	SH13G0012	East	Shanghai	2013	Human feces	Gastro-intestinal infection	M	7	Chester		6221238	933185700	98.14	95.43	52.93	4323	29	0	3	1	77	343
XXB691	SH13G0020	East	Shanghai	2013	Human feces	Gastro-intestinal infection	M	2	Panama		7031010	1054651500	98.16	95.52	52.25	4530	67	1	4	1	75	48
XXB692	SH13G0068	East	Shanghai	2013	Human feces	Gastro-intestinal infection	F	44	Paratyphi B var. Java		8854876	1328231400	98.43	96.01	52.87	4311	41	2	3	1	76	42
XXB693	SH13G0150	East	Shanghai	2013	Human feces	Gastro-intestinal infection	M	2	Paratyphi B		28893196	4333979500	95.89	93.37	52.3	4296	42	2	4	1	75	43
XXB694	SH13G0155	East	Shanghai	2013	Human feces	Gastro-intestinal infection	M	3m	Paratyphi B var. Java		23988816	3598322500	96.11	93.65	52.24	4321	44	2	2	1	76	42
XXB696	SH13G0446	East	Shanghai	2013	Human feces	Gastro-intestinal infection	F	29	Molade		5434372	815155800	97.45	94.15	52.9	4500	22	2	5	1	75	544
XXB698	SH13G0363	East	Shanghai	2013	Human feces	Gastro-intestinal infection	F	58	Paratyphi B var. Java		6871378	1030706700	97.4	94.1	52.79	4314	43	2	3	1	76	42
XXB699	SH13G0397	East	Shanghai	2013	Human feces	Gastro-intestinal infection	M	1	Paratyphi B var. Java		7982816	1197422400	97.44	94.12	52.76	4318	40	2	4	1	76	42
XXB7	SH16G0712	East	Shanghai	2016	Blood	Extra-intestinal infection	M	4m	Livingstone		6084596	912689400	96.58	91.96	52.01	4577	67	2	4	1	75	543
XXB70	SH16G3204	South	Guangxi	2016	Blood	Extra-intestinal infection	F	1	Corvallis		11947130	1792069500	97.75	94.64	52.36	4650	44	2	4	1	76	1541
XXB700	SH13G0315	East	Shanghai	2013	Human feces	Gastro-intestinal infection	F	72	I 16:l,v:-		7548808	1132321200	97.23	93.79	52.84	4273	26	2	4	1	75	3774
XXB701	SH13G0311	East	Shanghai	2013	Human feces	Gastro-intestinal infection	M	6	Enteritidis		6424174	963626100	97.33	94	52.61	4445	31	2	2	1	73	11
XXB702	SH13G0283	East	Shanghai	2013	Human feces	Gastro-intestinal infection	F	44	Aberdeen		5856674	878501100	97.11	93.62	52.62	4316	28	2	2	1	72	426
XXB703	SH13G0530	East	Shanghai	2013	Human feces	Gastro-intestinal infection	M	1	Berta		12284900	1842735000	97.35	93.37	52.42	4459	49	1	4	1	76	435
XXB704	SH13G1004	South-West	Yunnan	2012	Human feces	Gastro-intestinal infection	F	26	Paratyphi A		8038382	1205757300	96.93	93.16	52.55	4340	27	2	3	1	73	85
XXB705	SH13G0966	East	Shanghai	2013	Human feces	Gastro-intestinal infection	M	9m	Enteritidis		7650210	1147531500	97.11	93.55	52.56	4347	27	2	2	1	72	11
XXB706	SH13G0721	East	Shanghai	2013	Human feces	Gastro-intestinal infection	M	52	Paratyphi B var. Java		7135924	1070388600	96.08	91.59	52.59	4464	42	1	2	1	74	307
XXB708	SH13G0790	East	Shanghai	2013	Human feces	Gastro-intestinal infection	M	2	Paratyphi B var. Java		6567004	985050600	96.56	92.45	52.76	4445	42	1	5	1	75	307
XXB71	SH16G3221	South	Guangxi	2016	Blood	Extra-intestinal infection	M	21	Typhimurium		9419130	1412869500	97.02	93.23	51.56	4445	52	3	4	1	73	19
XXB710	SH13G0597	East	Shanghai	2013	Human feces	Gastro-intestinal infection	F	61	Oranienburg		7598514	1139777100	96.71	92.81	52.78	4205	24	2	3	1	72	23
XXB711	SH13G0645	East	Shanghai	2013	Human feces	Gastro-intestinal infection	M	67	Oranienburg		6433768	965065200	96.76	92.93	52.68	4217	24	2	2	1	71	23
XXB713	SH13G1314	East	Shanghai	2013	Human feces	Gastro-intestinal infection	M	25	Oranienburg		9956414	1493462100	96.55	92.54	52.82	4248	29	2	2	1	71	23
XXB718	SH13G1007	South-West	Yunnan	2012	Human feces	Gastro-intestinal infection	M	1	II 1,4,[5],12,[27]:a:e,n,x		4441594	666239100	94.44	88.41	52.24	4388	46	3	2	1	69	2145
XXB719	SH13G1015	South-West	Yunnan	2012	Human feces	Gastro-intestinal infection	M	65	II 1,4,[5],12,[27]:a:e,n,x		4805450	720817500	97.31	93.94	52.48	4379	41	3	4	1	75	2145
XXB72	SH16G3225	South	Guangxi	2016	Blood	Extra-intestinal infection	M	67	Typhimurium		8627806	1294170900	97.21	93.65	51.86	4441	53	3	3	1	72	19
XXB720	SH13G1366	East	Shanghai	2013	Human feces	Gastro-intestinal infection	F	53	Carrau		5601922	840288300	96.06	90.98	52.64	4158	29	3	5	1	75	226
XXB721	SH13G1384	East	Shanghai	2013	Human feces	Gastro-intestinal infection	M	35	Mikawasima		5069106	760365900	96.31	91.6	52.42	4612	48	2	3	1	72	294
XXB722	SH13G1392	East	Shanghai	2013	Human feces	Gastro-intestinal infection	M	37	Krefeld		28389473	4258421000	96.32	93.96	52.26	4573	60	3	3	1	75	3157
XXB723	SH13G1396	East	Shanghai	2013	Human feces	Gastro-intestinal infection	F	21	Pomona		30565770	4584865500	96.49	94.16	52.42	4256	31	1	4	1	70	451
XXB724	SH13G1400	East	Shanghai	2013	Human feces	Gastro-intestinal infection	M	41	Paratyphi B var. Java		4584584	687687600	95.11	89.47	52.68	4306	40	2	3	1	76	42
XXB725	SH13G1401	East	Shanghai	2013	Human feces	Gastro-intestinal infection	M	70	Paratyphi B var. Java		4472822	670923300	95.52	90.12	52.65	4305	42	2	3	1	76	42
XXB726	SH13G1411	East	Shanghai	2013	Human feces	Gastro-intestinal infection	F	60	Eastbourne		4545294	681794100	96.46	92.03	52.61	4274	18	0	4	1	76	414
XXB727	SH13G1443	East	Shanghai	2013	Human feces	Gastro-intestinal infection	M	61	Paratyphi B var. Java		5543014	831452100	96.42	91.75	52.5	4306	42	2	3	1	76	42
XXB728	SH13G1483	East	Shanghai	2013	Human feces	Gastro-intestinal infection	F	20	Paratyphi B var. Java		6542916	981437400	96.78	92.47	52.55	4311	41	2	3	1	76	42
XXB729	SH13G1510	East	Shanghai	2013	Human feces	Gastro-intestinal infection	M	4	Paratyphi B var. Java		5349692	802453800	96.03	90.99	52.43	4465	42	1	4	1	75	307
XXB73	SH16G3244	South	Guangxi	2016	Urine	Extra-intestinal infection	F	62	Enteritidis		12295604	1844340600	97.44	94.04	52.69	4415	27	2	2	1	71	11
XXB730	SH13G1523	East	Shanghai	2013	Human feces	Gastro-intestinal infection	M	1	Paratyphi B var. Java		5121278	768191700	96.21	91.46	52.46	4371	43	2	3	1	74	42
XXB731	SH13G1638	East	Shanghai	2013	Human feces	Gastro-intestinal infection	M	55	Enteritidis		28718986	4307848000	96.8	94.63	52.49	4392	29	2	2	1	72	11
XXB732	SH13G1646	East	Shanghai	2013	Human feces	Gastro-intestinal infection	M	1	Paratyphi B var. Java		28992573	4348886000	96.89	94.8	52.2	4371	42	2	4	1	75	42
XXB733	SH13G1682	East	Shanghai	2013	Human feces	Gastro-intestinal infection	F	4m	Roodepoort		4785198	717779700	95.82	90.67	52.27	4236	47	1	2	1	72	1451
XXB734	SH13G1758	Central	Hubei	2000	Human feces	Gastro-intestinal infection	F	38	Isangi		5499046	824856900	96.03	91.15	52.62	4489	50	2	3	1	74	216
XXB735	SH13G1759	Central	Hubei	2000	Human feces	Gastro-intestinal infection	F	50	Isangi		5651742	847761300	96.27	91.63	52.72	4477	37	2	3	1	74	216
XXB736	SH13G1804	East	Shanghai	2013	Human feces	Gastro-intestinal infection	M	30	Carrau		5366158	804923700	95.75	90.81	52.36	4145	29	3	5	1	75	226
XXB737	SH13G1805	East	Shanghai	2013	Human feces	Gastro-intestinal infection	F	60	Moualine		5198314	779747100	96.61	92.11	52.71	4249	26	2	3	1	72	3038
XXB739	SH13G1855	East	Shanghai	2013	Human feces	Gastro-intestinal infection	M	38	Berta		33628230	5044234500	96.92	94.84	52.43	4457	50	1	3	1	73	435
XXB74	SH16G3267	South	Guangxi	2016	Blood	Extra-intestinal infection	M	2m	London		11708664	1756299600	97.68	94.55	52.02	4546	40	2	2	1	78	155
XXB740	SH13G1869	East	Shanghai	2013	Human feces	Gastro-intestinal infection	M	31	Paratyphi B var. Java		34129943	5119491500	96.67	94.46	52.06	4450	47	3	3	1	74	42
XXB741	SH13G1894	East	Shanghai	2013	Human feces	Gastro-intestinal infection	F	55	Paratyphi B var. Java		6834516	1025177400	96.13	91.19	52.44	4303	43	2	2	1	75	42
XXB742	SH13G1902	East	Shanghai	2013	Human feces	Gastro-intestinal infection	F	3	Havana		8858938	1328840700	96.25	91.39	52.5	4608	43	2	3	1	76	588
XXB743	SH13G1905	East	Shanghai	2013	Human feces	Gastro-intestinal infection	F	28	Paratyphi A		6263030	939454500	95.91	90.78	52.32	4313	31	2	3	1	72	85
XXB744	SH13G1928	East	Shanghai	2013	Human feces	Gastro-intestinal infection	F	63	Enteritidis		5188400	778260000	96.41	91.76	52.46	4368	26	2	2	1	73	11
XXB745	SH13G1929	East	Shanghai	2013	Human feces	Gastro-intestinal infection	M	65	Enteritidis		5973130	895969500	96.22	91.31	52.59	4370	32	2	2	1	73	11
XXB746	SH13G1930	East	Shanghai	2013	Human feces	Gastro-intestinal infection	F	56	Paratyphi B var. Java		34644403	5196660500	96.61	94.36	52.48	4364	41	2	4	1	75	42
XXB747	SH13G1983	East	Shanghai	2013	Human feces	Gastro-intestinal infection	M	39	Amoutive		32507103	4876065500	96.6	94.36	52.44	4306	22	2	4	1	76	2820
XXB748	SH14G0020	East	Shanghai	2014	Human feces	Gastro-intestinal infection	F	2	Enteritidis		6697040	1004556000	95.52	90.18	52.5	4413	32	2	2	1	73	11
XXB75	SH16G3283	South	Guangxi	2016	Blood	Extra-intestinal infection	F	43	Enteritidis		11529182	1729377300	97.53	94.2	52.4	4453	31	2	2	1	73	11
XXB750	SH14G0093	East	Shanghai	2014	Human feces	Gastro-intestinal infection	M	45	Paratyphi B var. Java		7373778	1106066700	95.96	90.8	52.66	4309	44	2	3	1	74	42
XXB751	SH14G0094	East	Shanghai	2014	Human feces	Gastro-intestinal infection	F	65	Paratyphi B var. Java		8465192	1269778800	96.87	92.36	52.82	4306	40	2	3	1	76	42
XXB752	SH14G0432	East	Shanghai	2014	Human feces	Gastro-intestinal infection	M	1	Paratyphi B var. Java		5405076	810761400	96.8	92.39	52.84	4420	46	2	3	1	75	1577
XXB753	SH14G0458	East	Shanghai	2014	Human feces	Gastro-intestinal infection	M	50	Brandenburg		7054556	1058183400	96.85	92.37	52.79	4411	27	0	3	1	73	65
XXB754	SH14G0460	East	Shanghai	2014	Human feces	Gastro-intestinal infection	M	61	Javiana		7637552	1145632800	97.02	92.69	52.72	4444	59	2	4	1	73	475
XXB755	SH14G0491	East	Shanghai	2014	Human feces	Gastro-intestinal infection	M	3	Paratyphi B var. Java		5754522	863178300	97.41	93.52	52.65	4309	40	2	3	1	76	42
XXB756	SH14G0504	East	Shanghai	2014	Human feces	Gastro-intestinal infection	F	61	Breda		8472042	1270806300	97.15	92.95	52.77	4268	30	2	3	1	74	582
XXB757	SH14G0505	East	Shanghai	2014	Human feces	Gastro-intestinal infection	M	21	Breda		6199442	929916300	97.35	93.35	52.83	4271	24	2	3	1	74	582
XXB758	SH14G0506	East	Shanghai	2014	Human feces	Gastro-intestinal infection	F	40	Breda		7783026	1167453900	97.14	92.95	52.85	4271	23	2	3	1	75	582
XXB759	SH14G0507	East	Shanghai	2014	Human feces	Gastro-intestinal infection	F	49	Breda		6494886	974232900	97.86	94.33	54.33	4338	26	2	3	1	74	582
XXB76	SH16G3286	South	Guangxi	2016	Blood	Extra-intestinal infection	M	59	Choleraesuis		10677944	1601691600	97.6	94.34	52.37	4587	80	2	3	1	77	68
XXB760	SH14G0630	East	Shanghai	2014	Human feces	Gastro-intestinal infection	F	33	Paratyphi B var. Java		6876144	1031421600	97.3	93.17	52.52	4306	41	2	3	1	76	42
XXB761	SH14G0714	East	Shanghai	2014	Human feces	Gastro-intestinal infection	M	1	Derby		8342868	1251430200	97.35	93.33	52.81	4463	58	2	3	1	76	40
XXB762	SH14G0719	East	Shanghai	2014	Human feces	Gastro-intestinal infection	F	63	Give		8045084	1206762600	97.26	93.23	52.28	4539	36	2	2	1	75	516
XXB764	SH14G0725	East	Shanghai	2014	Human feces	Gastro-intestinal infection	M	26	Give		9387508	1408126200	97.19	93.02	52.53	4538	34	2	4	1	76	516
XXB766	SH14G0766	East	Shanghai	2014	Human feces	Gastro-intestinal infection	M	28	Give		9000954	1350143100	97.09	92.89	52.51	4537	35	2	4	1	76	516
XXB767	SH14G0767	East	Shanghai	2014	Human feces	Gastro-intestinal infection	F	37	Give		8942412	1341361800	97.3	93.25	52.47	4534	34	2	4	1	76	516
XXB768	SH14G0768	East	Shanghai	2014	Human feces	Gastro-intestinal infection	M	30	Give		7233158	1084973700	97.09	92.86	52.42	4534	34	2	4	1	76	516
XXB77	SH16G3340	South	Guangxi	2016	Infected site samples	Extra-intestinal infection	M	8	Enteritidis		10635282	1595292300	97.74	94.63	52.39	4417	34	2	2	1	70	11
XXB770	SH14G0849	East	Shanghai	2014	Human feces	Gastro-intestinal infection	M	31	Altona		7458466	1118769900	96.35	91.83	52.83	4387	37	2	4	1	72	1549
XXB771	SH14G0945	East	Shanghai	2014	Human feces	Gastro-intestinal infection	M	4	Carrau		10132128	1519819200	97.21	93.07	52.68	4156	29	3	5	1	75	226
XXB772	SH14G0967	East	Shanghai	2014	Human feces	Gastro-intestinal infection	F	1m	Paratyphi B var. Java		11188730	1678309500	96.86	92.39	52.65	4313	51	2	4	1	73	423
XXB775	SH14G1054	East	Shanghai	2014	Human feces	Gastro-intestinal infection	M	6	Paratyphi B var. Java		12658792	1898818800	97.17	92.98	52.55	4505	58	2	4	1	76	423
XXB776	SH14G1323	East	Shanghai	2014	Human feces	Gastro-intestinal infection	F	59	Enteritidis		12372996	1855949400	97.13	92.93	52.57	4452	35	2	2	1	71	11
XXB777	SH14G1336	East	Shanghai	2014	Human feces	Gastro-intestinal infection	M	77	Goldcoast		9637842	1445676300	96.9	92.5	52.48	4543	49	2	4	1	76	358
XXB778	SH14G1337	East	Shanghai	2014	Human feces	Gastro-intestinal infection	M	57	Goldcoast		10846714	1627007100	97.24	93.14	52.52	4538	48	2	4	1	76	358
XXB779	SH14G1338	East	Shanghai	2014	Human feces	Gastro-intestinal infection	F	50	Goldcoast		9552608	1432891200	96.92	92.53	52.56	4539	48	2	4	1	76	358
XXB78	SH16G3346	South	Guangxi	2016	Blood	Extra-intestinal infection	F	45	Choleraesuis		11497876	1724681400	97.79	94.7	52.44	4580	79	2	3	1	77	68
XXB780	SH14G1340	East	Shanghai	2014	Human feces	Gastro-intestinal infection	F	67	Goldcoast		9491192	1423678800	97.36	93.45	52.72	4284	36	2	4	1	76	358
XXB782	SH14G1410	East	Shanghai	2014	Human feces	Gastro-intestinal infection	F	30	Oranienburg		9724506	1458675900	97.33	93.38	52.68	4255	24	2	3	1	72	23
XXB783	SH14G1517	East	Shanghai	2014	Human feces	Gastro-intestinal infection	M	8m	Paratyphi B var. Java		11084474	1662671100	97.56	93.83	52.67	4313	41	2	3	1	76	42
XXB784	SH14G1546	East	Shanghai	2014	Human feces	Gastro-intestinal infection	F	11m	Amoutive		8863740	1329561000	97.1	92.94	52.92	4308	26	2	2	1	69	2820
XXB785	SH14G1729	South	Guangxi	2007	Human feces	Gastro-intestinal infection	M	23	Pomona		7338224	1100733600	96.88	92.55	52.99	4114	25	1	2	1	74	451
XXB786	SH14G1796	South	Guangxi	2007	Human feces	Gastro-intestinal infection	F	41	Okatie		8109766	1216464900	96.77	92.47	52.56	4588	91	2	5	1	75	949
XXB788	SH14G1813	South	Guangxi	2007	Blood	Extra-intestinal infection	F	1	Choleraesuis		8279590	1241938500	96.6	92.09	52.32	4748	77	2	2	1	76	68
XXB789	SH14G1877	South	Guangxi	2007	Human feces	Gastro-intestinal infection	F	45	Corvallis		8488042	1273206300	96.63	92.11	52.51	4558	32	2	4	1	80	1541
XXB79	SH16G3387	South	Guangxi	2012	Blood	Extra-intestinal infection	F	23	Choleraesuis		12131194	1819679100	97.96	95.04	52.18	4681	80	2	2	1	76	68
XXB792	SH14G2066	South	Guangxi	2014	Human feces	Gastro-intestinal infection	M	1	I 45:b:-		10351106	1552665900	97.32	93.36	52.82	4397	45	2	3	1	76	2524
XXB793	SH14G2089	South	Guangxi	2014	Blood	Extra-intestinal infection	M	65	Choleraesuis		10171216	1525682400	97.86	94.41	52.48	4607	77	2	3	1	75	68
XXB794	SH14G2097	South	Guangxi	2014	Human feces	Gastro-intestinal infection	F	10m	Apeyeme		10806622	1620993300	98.06	94.82	52.83	4402	26	2	4	1	76	1546
XXB795	SH14G2103	South	Guangxi	2015	Human feces	Gastro-intestinal infection	F	7m	Apeyeme		8445726	1266858900	97.29	93.34	53.03	4502	33	2	4	1	76	1546
XXB796	SH15G0042	East	Shanghai	2015	Human feces	Gastro-intestinal infection	F	70	Paratyphi B var. Java		9204516	1380677400	97.21	93.06	52.55	4311	40	2	3	1	76	42
XXB797	SH15G0099	East	Shanghai	2015	Human feces	Gastro-intestinal infection	F	55	Baildon		12271874	1840781100	97.25	93.12	52.62	4392	47	2	4	1	73	2166
XXB798	SH15G0108	East	Shanghai	2015	Human feces	Gastro-intestinal infection	M	27	Uganda		8720558	1308083700	97.54	93.71	52.37	4509	36	2	3	1	71	684
XXB799	SH15G0116	East	Shanghai	2015	Human feces	Gastro-intestinal infection	M	1	Manhattan		10453922	1568088300	97.43	93.49	52.53	4436	26	1	3	1	75	18
XXB8	SH16G0713	East	Shanghai	2016	Blood	Extra-intestinal infection	M	51	Livingstone		7165708	1074856200	96.61	92.03	51.99	4562	64	2	4	1	75	543
XXB80	SH16G3432	East	Zhejiang	2016	Urine	Extra-intestinal infection	M	66	Enteritidis		9230548	1384582200	97.16	93.57	52.06	4450	45	2	2	1	73	11
XXB800	SH15G0130	East	Shanghai	2015	Human feces	Gastro-intestinal infection	F	62	Typhimurium		9649072	1447360800	97.05	92.75	52.68	4596	49	3	3	1	69	19
XXB801	SH15G0165	East	Shanghai	2015	Human feces	Gastro-intestinal infection	F	65	Typhimurium		11846146	1776921900	97.25	93.06	52.66	4605	54	3	3	1	69	19
XXB802	SH15G0170	East	Shanghai	2015	Human feces	Gastro-intestinal infection	F	28	London		14758582	2213787300	97.23	93.09	52.71	4463	57	2	3	1	74	155
XXB803	SH15G0275	East	Shanghai	2015	Human feces	Gastro-intestinal infection	F	61	London		12228124	1834218600	97.26	93.17	52.61	4392	46	2	3	1	74	155
XXB804	SH15G0295	East	Shanghai	2015	Human feces	Gastro-intestinal infection	M	2	Breda		9254594	1388189100	97.19	93.21	52.67	4268	25	2	3	1	75	582
XXB805	SH15G0319	East	Shanghai	2015	Human feces	Gastro-intestinal infection	M	34	Paratyphi A		6833156	1024973400	97.29	93.22	52.34	4354	29	2	3	1	73	85
XXB806	SH15G0358	East	Shanghai	2015	Human feces	Gastro-intestinal infection	F	59	Paratyphi B var. Java		7325256	1098788400	97.17	92.99	52.52	4308	40	2	3	1	76	42
XXB807	SH15G0492	East	Shanghai	2015	Human feces	Gastro-intestinal infection	M	3m	Paratyphi B var. Java		8943304	1341495600	97.06	92.77	52.5	4513	70	1	4	1	76	423
XXB808	SH15G0493	East	Shanghai	2015	Human feces	Gastro-intestinal infection	F	2	Paratyphi B var. Java		10417882	1562682300	96.42	91.65	52.5	4314	42	2	4	1	74	42
XXB809	SH15G0604	East	Shanghai	2015	Human feces	Gastro-intestinal infection	F	1	Paratyphi B var. Java		10368840	1555326000	96.54	91.86	52.58	4307	31	2	2	1	74	127
XXB810	SH15G0619	East	Shanghai	2015	Human feces	Gastro-intestinal infection	F	59	Paratyphi B var. Java		9775966	1466394900	96.44	91.7	52.42	4303	40	2	3	1	75	42
XXB811	SH15G0760	East	Shanghai	2015	Human feces	Gastro-intestinal infection	F	27	Senftenberg		11051790	1657768500	96.9	92.53	52.54	4537	42	2	3	1	72	185
XXB812	SH15G0818	East	Shanghai	2015	Human feces	Gastro-intestinal infection	F	5	Enteritidis		8350254	1252538100	96.12	91.13	52.58	4415	24	2	2	1	75	11
XXB814	SH15G0839	East	Shanghai	2015	Human feces	Gastro-intestinal infection	F	24	Derby		9221618	1383242700	96.18	91.26	52.29	4569	70	2	4	1	73	40
XXB815	SH15G0879	East	Shanghai	2015	Human feces	Gastro-intestinal infection	F	23	Alachua		21892164	3283824600	96.52	91.81	52.58	4320	40	2	2	1	72	2061
XXB816	SH15G0885	East	Shanghai	2015	Human feces	Gastro-intestinal infection	M	58	Ohio		9032426	1354863900	95.92	90.93	52.45	4672	64	2	3	1	68	329
XXB817	SH15G0924	East	Shanghai	2015	Human feces	Gastro-intestinal infection	M	64	Paratyphi B var. Java		8851172	1327675800	95.68	90.55	52.4	4307	42	2	2	1	74	42
XXB818	SH15G0951	East	Shanghai	2015	Human feces	Gastro-intestinal infection	M	63	Aberdeen		8865920	1329888000	96.64	92.14	52.79	4340	43	2	2	1	72	426
XXB819	SH15G1027	East	Shanghai	2015	Human feces	Gastro-intestinal infection	M	49	Isangi		9346306	1401945900	96.22	91.31	52.61	4434	38	2	2	1	71	216
XXB820	SH15G1071	East	Shanghai	2015	Human feces	Gastro-intestinal infection	M	36	Paratyphi B var. Java		10138820	1520823000	96.55	91.91	52.53	4308	31	2	2	1	74	127
XXB821	SH15G1072	East	Shanghai	2015	Human feces	Gastro-intestinal infection	F	33	Paratyphi B var. Java		8125098	1218764700	96.9	92.63	52.92	4305	28	2	3	1	75	127
XXB822	SH15G1073	East	Shanghai	2015	Human feces	Gastro-intestinal infection	F	31	Paratyphi B var. Java		11477354	1721603100	96.55	91.91	52.57	4306	31	2	2	1	74	127
XXB823	SH15G1074	East	Shanghai	2015	Human feces	Gastro-intestinal infection	F	22	Paratyphi B var. Java		11613512	1742026800	96.57	91.94	52.54	4306	31	2	2	1	74	127
XXB824	SH15G1075	East	Shanghai	2015	Human feces	Gastro-intestinal infection	F	40	Paratyphi B var. Java		7220308	1083046200	96.13	91.11	52.54	4305	31	2	2	1	74	127
XXB825	SH15G1076	East	Shanghai	2015	Human feces	Gastro-intestinal infection	F	83	Paratyphi B var. Java		7888326	1183248900	97.31	93.38	52.96	4308	28	2	3	1	75	127
XXB826	SH15G1192	East	Shanghai	2015	Human feces	Gastro-intestinal infection	F	35	Agona		8508358	1276253700	96.29	91.45	52.26	4810	86	2	3	1	76	13
XXB827	SH15G1319	East	Shanghai	2015	Human feces	Gastro-intestinal infection	F	1	Coeln		4673840	701076000	97.02	92.7	52.57	4471	33	2	3	1	73	1995
XXB828	SH15G1403	South-West	Sichuan	2014	Human feces	Gastro-intestinal infection	M	79	Goldcoast		8587670	1288150500	97.11	92.88	52.66	4282	30	2	3	1	75	358
XXB829	SH15G1404	South-West	Sichuan	2014	Human feces	Gastro-intestinal infection	M	3	Goldcoast		7580180	1137027000	96.89	92.44	52.7	4291	37	2	4	1	74	358
XXB830	SH15G1421	East	Zhejiang	2015	Human feces	Gastro-intestinal infection	F	1	Goldcoast		9664912	1449736800	97.12	92.9	52.36	4550	50	2	3	1	75	358
XXB832	SH15G1682	East	Shanghai	2015	Human feces	Gastro-intestinal infection	M	10	I 1,4,[5],12:b:-		5912454	886868100	96.53	91.83	52.63	4349	49	3	3	1	75	42
XXB833	SH15G1698	East	Shanghai	2015	Human feces	Gastro-intestinal infection	M	10	I 1,4,[5],12:b:-		7140718	1071107700	97.08	92.83	52.63	4293	46	3	4	1	76	42
XXB834	SH15G1712	East	Zhejiang	2013	Human feces	Gastro-intestinal infection	M	9	Breda		9223706	1383555900	97	92.69	52.66	4269	26	2	2	1	73	582
XXB835	SH15G1737	East	Fujian	2013	Human feces	Gastro-intestinal infection	M	9m	Enteritidis		7951352	1192702800	96.81	92.27	52.6	4507	41	2	2	1	74	11
XXB837	SH15G1759	East	Fujian	2013	Human feces	Gastro-intestinal infection	M	1	Paratyphi B		11101496	1665224400	97.13	92.88	52.6	4353	46	2	4	1	75	43
XXB838	SH15G1762	East	Fujian	2013	Human feces	Gastro-intestinal infection	M	1	Paratyphi B var. Java		5950832	892624800	96.99	92.63	52.49	4517	45	1	2	1	72	307
XXB839	SH15G1815	East	Fujian	2014	Human feces	Gastro-intestinal infection	M	4	Goldcoast		8434598	1265189700	97.08	92.8	52.72	4284	35	2	3	1	75	358
XXB840	SH15G1841	East	Fujian	2015	Human feces	Gastro-intestinal infection	M	10m	Paratyphi B		9759500	1463925000	95.8	90.55	52.54	4445	56	2	2	1	73	43
XXB841	SH15G1874	East	Fujian	2015	Human feces	Gastro-intestinal infection	F	10m	Paratyphi B var. Java		9935138	1490270700	96.2	91.23	52.58	4279	42	2	5	1	72	43
XXB842	SH15G1883	East	Fujian	2015	Human feces	Gastro-intestinal infection	M	11m	Paratyphi B		13897580	2084637000	96.2	91.24	52.52	4325	39	2	2	1	74	43
XXB843	SH15G1891	East	Fujian	2016	Human feces	Gastro-intestinal infection	M	1	Paratyphi B		11447348	1717102200	97.47	93.56	52.48	4326	42	2	3	1	75	43
XXB844	SH15G1969	North-West	Xinjiang	2015	Human feces	Gastro-intestinal infection	F	50	Typhi		7118804	1067820600	96.32	91.06	52.38	4524	69	1	4	1	67	1
XXB845	SH15G1971	North-West	Xinjiang	2015	Human feces	Gastro-intestinal infection	F	16	Typhi		10379078	1556861700	96.04	90.99	52.33	4527	63	1	4	1	67	1
XXB846	SH15G1972	North-West	Xinjiang	2015	Human feces	Gastro-intestinal infection	F	8	Typhi		6710684	1006602600	97.94	94.71	52.5	4528	70	1	4	1	67	1
XXB847	SH15G2006	North-West	Xinjiang	2015	Human feces	Gastro-intestinal infection	F	28	Enteritidis		11718354	1757753100	95.47	90.04	52.61	4414	21	2	2	1	75	11
XXB848	SH15G2029	North-West	Xinjiang	2015	Human feces	Gastro-intestinal infection	F	42	Pomona		13923938	2088590700	96.04	90.96	52.64	4150	26	1	2	1	71	451
XXB849	SH15G2044	North-West	Xinjiang	2015	Human feces	Gastro-intestinal infection	F	6m	Paratyphi B var. Java		7162980	1074447000	97.84	94.49	52.55	4430	73	1	3	1	72	423
XXB850	SH15G2069	North-West	Xinjiang	2015	Human feces	Gastro-intestinal infection	F	7m	Paratyphi B var. Java		6508322	976248300	96.7	92.16	52.6	4311	40	2	3	1	76	42
XXB851	SH15G2070	North-West	Xinjiang	2015	Human feces	Gastro-intestinal infection	F	20	Paratyphi B		12641856	1896278400	96.01	90.93	52.56	4278	49	2	4	1	69	86
XXB852	SH15G2083	North-West	Xinjiang	2015	Human feces	Gastro-intestinal infection	F	10m	Goldcoast		6648324	997248600	97.56	93.96	52.67	4281	31	2	4	1	76	358
XXB853	SH15G2132	East	Shanghai	2015	Human feces	Gastro-intestinal infection	M	9m	Pomona		7332296	1099844400	97.55	93.91	52.6	4227	27	1	2	1	73	451
XXB854	SH15G2304	East	Shanghai	2015	Human feces	Gastro-intestinal infection	M	1	Enteritidis		8940722	1341108300	95.15	89.44	52.57	4341	21	2	2	1	75	11
XXB855	SH15G2390	South-West	Chongqing	2014	Blood	Extra-intestinal infection	F	10m	Typhi		53174863	7976229500	93.17	89.27	52.24	4569	54	1	4	1	69	2
XXB856	SH15G2415	South-West	Chongqing	2014	Blood	Extra-intestinal infection	M	10m	Dublin		48253856	7238078500	92.7	88.52	52.31	4663	34	1	4	1	69	10
XXB857	SH15G2428	South-West	Chongqing	2014	Human feces	Gastro-intestinal infection	M	7	Typhi		9152484	1372872600	95.98	90.86	52.36	4584	59	1	4	1	68	2
XXB858	SH15G2438	South-West	Chongqing	2014	Human feces	Gastro-intestinal infection	F	2	Paratyphi A		9587532	1438129800	95.8	90.55	52.45	4349	27	2	3	1	73	85
XXB859	SH16G0005	East	Shanghai	2015	Human feces	Gastro-intestinal infection	F	62	Senftenberg		5877766	881664900	95.29	89.65	52.68	4607	61	2	3	1	75	1751
XXB860	SH16G0051	East	Shanghai	2016	Human feces	Gastro-intestinal infection	F	79	IIIb 61:l,v:1,5,7		5632618	844892700	95.63	90.24	51.96	4331	45	1	2	1	72	233
XXB861	SH16G0146	East	Shanghai	2016	Human feces	Gastro-intestinal infection	M	1	Gaminara		12125600	1818840000	95.76	90.47	52.55	4454	32	2	3	1	75	2152
XXB862	SH16G0211	East	Shandong	2016	Human feces	Gastro-intestinal infection	M	33	Isangi		9544272	1431640800	95.48	90.04	52.83	4272	36	2	3	1	73	216
XXB863	SH16G0258	East	Shanghai	2016	Human feces	Gastro-intestinal infection	M	59	Paratyphi B var. Java		8851986	1327797900	96.89	92.56	52.84	4441	62	3	3	1	71	42
XXB864	SH16G0259	East	Shanghai	2016	Human feces	Gastro-intestinal infection	M	62	Paratyphi B var. Java		10351942	1552791300	95.32	89.81	52.59	4437	57	3	3	1	73	42
XXB865	SH16G0260	East	Shanghai	2016	Human feces	Gastro-intestinal infection	F	52	Paratyphi B		5412908	811936200	95.36	89.9	52.67	4402	59	2	4	1	72	86
XXB866	SH16G0331	East	Shanghai	2016	Human feces	Gastro-intestinal infection	M	71	Oranienburg		7794226	1169133900	94.19	87.84	52.51	4230	26	2	3	1	71	23
XXB867	SH16G0332	East	Shanghai	2016	Human feces	Gastro-intestinal infection	M	62	Paratyphi B var. Java		7474680	1121202000	97.07	92.91	53	4439	55	3	4	1	76	42
XXB868	SH16G0333	East	Shanghai	2016	Human feces	Gastro-intestinal infection	M	59	Paratyphi B var. Java		8467956	1270193400	96.64	92.08	53.04	4440	55	3	3	1	75	42
XXB869	SH16G0430	East	Shanghai	2017	Human feces	Gastro-intestinal infection	F	38	Brandenburg		9618308	1442746200	96.73	92.24	52.96	4405	35	0	3	1	72	65
XXB870	SH16G0470	East	Shanghai	2016	Human feces	Gastro-intestinal infection	M	7m	Apeyeme		9731118	1459667700	96.94	92.66	52.77	4401	26	2	4	1	76	1546
XXB871	SH16G0486	East	Shanghai	2016	Human feces	Gastro-intestinal infection	M	1	Paratyphi B var. Java		11363632	1704544800	95.83	90.61	52.54	4511	54	2	4	1	76	135
XXB872	SH16G0575	East	Shanghai	2016	Human feces	Gastro-intestinal infection	F	1	Jangwani		9694908	1454236200	95.96	90.94	52.73	4248	30	2	3	1	74	3918
XXB873	SH16G0611	East	Shanghai	2016	Human feces	Gastro-intestinal infection	F	1	Jangwani		10290338	1543550700	95.89	90.77	52.74	4249	30	2	3	1	74	3918
XXB874	SH16G0613	East	Shanghai	2016	Human feces	Gastro-intestinal infection	F	1	Jangwani		8203108	1230466200	95.17	89.51	52.71	4249	30	2	3	1	74	3918
XXB875	SH16G0668	East	Shanghai	2016	Human feces	Gastro-intestinal infection	M	2	Brandenburg		62774440	9416166000	93.42	89.53	52.22	4410	34	1	3	1	72	65
XXB876	SH16G0714	South	Guangxi	2015	Human feces	Gastro-intestinal infection	M	51	Miami		8729710	1309456500	95.37	89.87	52.47	4343	25	1	3	1	68	85
XXB877	SH16G0743	South	Guangxi	2015	Human feces	Gastro-intestinal infection	F	10m	Apeyeme		51113076	7666961500	92.82	88.67	52.24	4432	36	2	3	1	76	1546
XXB878	SH16G0774	South	Guangxi	2015	Human feces	Gastro-intestinal infection	F	29	Havana		47766973	7165046000	93.38	89.41	52.59	4442	34	2	3	1	74	1527
XXB879	SH16G0797	South	Guangxi	2015	Human feces	Gastro-intestinal infection	F	45	Pomona		10144262	1521639300	96.43	91.67	52.68	4154	27	1	2	1	74	451
XXB880	SH16G0811	South	Guangxi	2015	Human feces	Gastro-intestinal infection	F	36	Apeyeme		9237884	1385682600	95.87	90.76	52.53	4410	28	2	4	1	76	1546
XXB881	SH16G0872	South	Guangxi	2015	Human feces	Gastro-intestinal infection	F	57	Havana		5551068	832660200	96.33	91.53	52.44	4674	31	2	3	1	75	1524
XXB882	SH16G0909	South	Guangxi	2015	Human feces	Gastro-intestinal infection	F	42	Kedougou		6130768	919615200	96.67	92.12	52.18	4790	50	2	4	1	75	1543
XXB883	SH16G0930	South	Guangxi	2015	Human feces	Gastro-intestinal infection	F	32	Albany		5130728	769609200	96.16	91.66	52.5	4608	39	2	5	1	77	292
XXB884	SH16G0939	South	Guangxi	2015	Human feces	Gastro-intestinal infection	F	45	Apeyeme		41252110	6187816500	93.29	89.3	52.74	4469	28	2	3	1	76	1546
XXB885	SH16G1009	South	Guangxi	2015	Human feces	Gastro-intestinal infection	F	33	Kentucky		11812814	1771922100	96.49	91.87	52.79	4381	31	2	2	1	74	314
XXB886	SH16G1189	South	Guangxi	2015	Human feces	Gastro-intestinal infection	M	46	Gaminara		8724742	1308711300	95.93	90.85	52.51	4498	36	2	2	1	74	2152
XXB887	SH16G1205	South	Guangxi	2015	Human feces	Gastro-intestinal infection	F	39	Chester		8060962	1209144300	95.69	90.6	52.17	4623	39	0	4	1	74	343
XXB888	SH16G1210	South	Guangxi	2015	Human feces	Gastro-intestinal infection	M	56	Carrau		15192992	2278948800	97.35	93.36	52.53	4213	32	3	5	1	75	226
XXB889	SH16G1214	South	Guangxi	2015	Human feces	Gastro-intestinal infection	M	40	Carrau		7319862	1097979300	97.46	93.62	52.77	4158	28	3	4	1	75	226
XXB890	SH16G1215	South	Guangxi	2015	Human feces	Gastro-intestinal infection	M	58	Victoria		16105416	2415812400	97.46	93.58	52.49	4497	62	2	3	1	71	4338
XXB891	SH16G1224	South	Guangxi	2015	Human feces	Gastro-intestinal infection	F	49	Carrau		11492714	1723907100	97.67	93.99	52.61	4247	31	3	5	1	74	226
XXB892	SH16G1243	South	Guangxi	2015	Human feces	Gastro-intestinal infection	F	24	Oranienburg		5711794	856769100	97.7	94.08	52.6	4216	30	2	3	1	72	23
XXB894	SH16G1277	South	Guangxi	2015	Human feces	Gastro-intestinal infection	F	32	Goldcoast		10732834	1609925100	97.61	93.91	52.09	4509	47	2	4	1	76	358
XXB895	SH16G1283	South	Guangxi	2015	Human feces	Gastro-intestinal infection	F	30	Apeyeme		15543374	2331506100	97.42	93.44	52.54	4401	29	2	4	1	76	1546
XXB896	SH16G1308	East	Shanghai	2017	Human feces	Gastro-intestinal infection	F	32	Paratyphi B var. Java		9347566	1402134900	97.22	93.3	52.57	4305	33	2	2	1	74	127
XXB897	SH16G1315	East	Shanghai	2016	Human feces	Gastro-intestinal infection	F	18	Krefeld		10606968	1591045200	97.38	93.59	52.55	4521	56	2	3	1	75	3157
XXB898	SH16G1379	East	Shanghai	2016	Human feces	Gastro-intestinal infection	F	31	Goldcoast		7906136	1185920400	97.01	92.94	52.42	4531	45	2	3	1	75	358
XXB899	SH16G1380	East	Shanghai	2016	Human feces	Gastro-intestinal infection	M	35	Goldcoast		9040264	1356039600	97.19	93.24	52.2	4530	38	2	4	1	76	358
XXB9	SH16XXB9	South	Guangxi	2016	Urine	Extra-intestinal infection	M	59	Miami		6977004	1046550600	96.52	92.29	52.16	4252	27	2	3	1	73	85
XXB900	SH16G1383	East	Shanghai	2016	Human feces	Gastro-intestinal infection	M	4	Goldcoast		13488724	2023308600	96.83	92.64	52.32	4530	38	2	3	1	75	358
XXB901	SH16G1402	East	Shanghai	2016	Human feces	Gastro-intestinal infection	F	22	Pomona		8893602	1334040300	95.95	90.78	52.81	4129	30	1	2	1	72	451
XXB902	SH16G1409	East	Shanghai	2016	Human feces	Gastro-intestinal infection	M	26	Goldcoast		9250966	1387644900	95.82	90.68	52.29	4519	37	2	3	1	75	358
XXB903	SH16G1465	East	Fujian	2016	Human feces	Gastro-intestinal infection	F	2	Paratyphi B var. Java		7899114	1184867100	96.35	91.5	52.34	4460	46	2	2	1	74	43
XXB904	SH16G1470	East	Shanghai	2016	Human feces	Gastro-intestinal infection	F	40	London		8963314	1344497100	96.04	90.97	52.36	4354	47	2	2	1	74	155
XXB905	SH16G1493	East	Shanghai	2016	Human feces	Gastro-intestinal infection	M	34	Oranienburg		9967618	1495142700	96.14	91.17	52.4	4204	25	2	3	1	71	23
XXB906	SH16G1522	East	Shanghai	2016	Human feces	Gastro-intestinal infection	F	30	Narashino		9069146	1360371900	95.92	90.76	52.15	5491	187	3	2	1	80	1837
XXB907	SH16G1584	East	Shanghai	2016	Human feces	Gastro-intestinal infection	F	29	Goldcoast		8317386	1247607900	96.26	91.31	52.13	4550	44	2	4	1	75	358
XXB908	SH16G1586	East	Shanghai	2016	Human feces	Gastro-intestinal infection	M	30	Paratyphi B var. Java		11225738	1683860700	95.84	90.57	52.47	4311	41	2	3	1	76	42
XXB909	SH16G1601	East	Shanghai	2016	Human feces	Gastro-intestinal infection	F	28	Pomona		11323130	1698469500	96.23	91.31	52.68	4106	23	1	2	1	76	451
XXB910	SH16G1609	East	Shanghai	2016	Human feces	Gastro-intestinal infection	M	63	Goldcoast		10461224	1569183600	95.98	90.84	52.08	4529	42	2	4	1	76	358
XXB911	SH16G1610	East	Shanghai	2016	Human feces	Gastro-intestinal infection	F	26	Goldcoast		12447242	1867086300	95.78	90.59	52.22	4538	43	2	3	1	75	358
XXB912	SH16G1611	East	Shanghai	2016	Human feces	Gastro-intestinal infection	M	56	Goldcoast		8929190	1339378500	95.92	90.72	52.59	4287	29	2	3	1	75	358
XXB913	SH16G1618	East	Shanghai	2016	Human feces	Gastro-intestinal infection	M	32	Pomona		8564880	1284732000	95.75	90.42	52.48	4237	30	1	2	1	71	451
XXB914	SH16G1635	East	Shanghai	2016	Human feces	Gastro-intestinal infection	M	37	Liverpool		10270940	1540641000	96.09	91.06	52.71	4312	25	2	1	1	71	1959
XXB915	SH16G1667	East	Shanghai	2016	Human feces	Gastro-intestinal infection	M	6m	Goldcoast		11079986	1661997900	96.38	91.57	52.07	4541	47	2	3	1	75	358
XXB916	SH16G1668	East	Zhejiang	2016	Human feces	Gastro-intestinal infection	F	1	Jangwani		12096478	1814471700	96.02	90.94	52.5	4251	30	2	3	1	74	3918
XXB917	SH16G1706	East	Shanghai	2016	Human feces	Gastro-intestinal infection	F	30	Chester		9347346	1402101900	96.07	91.02	52.45	4338	29	0	2	1	74	343
XXB918	SH16G1742	East	Shanghai	2016	Human feces	Gastro-intestinal infection	F	62	Senftenberg		8943130	1341469500	95.82	90.87	52.38	4595	60	2	2	1	74	1751
XXB919	SH16G1753	East	Shanghai	2016	Human feces	Gastro-intestinal infection	F	60	Goldcoast		11450574	1717586100	96.32	91.44	52.17	4539	42	2	3	1	75	358
XXB920	SH16G1755	East	Shanghai	2016	Human feces	Gastro-intestinal infection	M	7	Goldcoast		4778388	716758200	96.02	90.97	52.43	4585	35	2	4	1	75	358
XXB921	SH16G1763	South-West	Yunnan	2014	Human feces	Gastro-intestinal infection	M	45	Krefeld		11894216	1784132400	96.57	91.93	52.34	4768	66	3	2	1	74	1799
XXB922	SH16G1764	South-West	Yunnan	2016	Human feces	Gastro-intestinal infection	M	27	Krefeld		7782638	1167395700	96.04	91.14	52.33	4585	59	2	2	1	75	3157
XXB923	SH16G1801	East	Shanghai	2016	Human feces	Gastro-intestinal infection	F	43	Goldcoast		6951072	1042660800	96.01	90.89	52.39	4282	24	2	4	1	76	358
XXB924	SH16G1804	East	Shanghai	2016	Human feces	Gastro-intestinal infection	M	37	Oranienburg		7888918	1183337700	97.26	93.19	52.35	4312	25	2	3	1	72	23
XXB925	SH16G1818	East	Shanghai	2016	Human feces	Gastro-intestinal infection	M	65	Schwarzengrund		8638470	1295770500	97.4	93.47	52.43	4245	21	2	2	1	73	241
XXB926	SH16G1874	East	Shanghai	2016	Human feces	Gastro-intestinal infection	M	35	Pomona		9707372	1456105800	98.44	95.67	52.72	4125	23	1	5	1	73	451
XXB927	SH16G1875	East	Shanghai	2016	Human feces	Gastro-intestinal infection	F	27	Pomona		10095230	1514284500	98.45	95.71	52.66	4124	23	1	5	1	73	451
XXB928	SH16G1901	East	Shanghai	2016	Human feces	Gastro-intestinal infection	F	32	Paratyphi B var. Java		11459780	1718967000	98.42	95.65	52.49	4305	44	2	6	1	75	43
XXB929	SH16GXXB929	South	Guangxi	2016	Urine	Extra-intestinal infection	M	59	Miami		12922960	1938444000	98.37	95.56	52.48	4250	28	2	3	1	73	85
XXB930	SH16G1976	East	Shanghai	2016	Human feces	Gastro-intestinal infection	F	1	Paratyphi B var. Java		10633064	1594959600	98.36	95.53	52.48	4468	67	2	4	1	76	423
XXB932	SH16G1997	East	Fujian	2016	Human feces	Gastro-intestinal infection	F	1	Paratyphi B var. Java		9943084	1491462600	97.19	93.04	52.46	4329	40	2	3	1	75	43
XXB933	SH16G1999	East	Fujian	2016	Human feces	Gastro-intestinal infection	F	2	Paratyphi B var. Java		8609632	1291444800	96.31	91.42	52.54	4307	44	1	4	1	71	307
XXB934	SH16G2000	East	Fujian	2016	Human feces	Gastro-intestinal infection	M	1	Paratyphi B var. Java		9645922	1446888300	97.28	93.23	52.56	4335	44	2	4	1	75	43
XXB935	SH16G2005	East	Fujian	2016	Human feces	Gastro-intestinal infection	F	6m	Paratyphi B var. Java		8906770	1336015500	97.14	92.93	52.49	4401	45	1	4	1	73	307
XXB936	SH16G2008	East	Fujian	2016	Human feces	Gastro-intestinal infection	M	1	Paratyphi B var. Java		10382648	1557397200	97.14	92.95	52.44	4442	41	1	4	1	75	307
XXB937	SH16G2039	East	Shanghai	2016	Human feces	Gastro-intestinal infection	M	45	Pomona		8712798	1306919700	97.31	93.24	52.79	4111	24	1	3	1	75	451
XXB938	SH16G2057	East	Shanghai	2016	Human feces	Gastro-intestinal infection	F	7	Brancaster		9001420	1350213000	97.27	93.2	52.05	4485	42	2	3	1	72	2133
XXB939	SH16G2089	South-West	Chongqing	2016	Human feces	Gastro-intestinal infection	M	1	Kedougou		7617886	1142682900	97.03	92.72	52.33	4608	31	2	4	1	74	1543
XXB940	SH16G2122	South-West	Chongqing	2016	Human feces	Gastro-intestinal infection	M	1	Breda		8671182	1300677300	97.12	92.88	52.61	4270	25	2	3	1	74	582
XXB941	SH16G2148	South-West	Chongqing	2016	Human feces	Gastro-intestinal infection	M	1	Breda		9229016	1384352400	96.96	92.57	52.77	4272	25	2	3	1	74	582
XXB942	SH16G2189	South-West	Chongqing	2016	Human feces	Gastro-intestinal infection	F	6m	Goldcoast		9916580	1487487000	96.61	91.89	52.43	4281	33	3	3	1	75	358
XXB943	SH16G2235	South-West	Chongqing	2016	Human feces	Gastro-intestinal infection	M	1m	Apeyeme		9728150	1459222500	96.88	92.43	52.5	4501	35	2	4	1	76	1546
XXB944	SH16G2252	East	Shanghai	2016	Human feces	Gastro-intestinal infection	M	6m	Goldcoast		8939228	1340884200	96.98	92.62	52.18	4510	44	2	4	1	76	358
XXB945	SH16G2302	South-West	Chongqing	2016	Human feces	Gastro-intestinal infection	F	10m	Typhimurium		9280142	1392021300	97.37	93.39	52.44	4637	67	3	3	1	74	34
XXB946	SH16G2310	South-West	Chongqing	2016	Human feces	Gastro-intestinal infection	M	2m	Krefeld		9868952	1480342800	96.95	92.57	52.35	4677	60	2	3	1	76	3157
XXB947	SH16G2340	South-West	Chongqing	2016	Human feces	Gastro-intestinal infection	M	6m	Amoutive		11744764	1761714600	97.51	93.66	52.69	4634	39	2	4	1	71	2820
XXB948	SH16G2435	East	Shanghai	2016	Human feces	Gastro-intestinal infection	F	36	I 13:y:-		9706586	1455987900	97.46	93.53	52.72	4401	46	2	3	1	74	1861
XXB949	SH16G2454	East	Shanghai	2016	Human feces	Gastro-intestinal infection	F	4	Pomona		10594560	1589184000	97.45	93.57	52.66	4376	35	1	3	1	75	451
XXB950	SH16G2493	East	Shanghai	2016	Human feces	Gastro-intestinal infection	M	48	Paratyphi B var. Java		14453820	2168073000	97.42	93.45	52.74	4377	65	2	4	1	76	423
XXB951	SH16G2647	South	Guangxi	2004	Human feces	Gastro-intestinal infection	F	42	Typhimurium		13228898	1984334700	97.44	93.48	53.45	4527	48	3	4	1	70	19
XXB952	SH16G2657	South	Guangxi	2004	Human feces	Gastro-intestinal infection	F	14	Typhimurium		12429110	1864366500	97.16	92.95	52.9	4671	51	3	2	1	74	19
XXB953	SH16G2687	East	Shanghai	2016	Human feces	Gastro-intestinal infection	M	59	Paratyphi B var. Java		13827752	2074162800	97.81	94.08	52.67	4440	55	3	4	1	76	42
XXB954	SH16G2719	East	Shanghai	2016	Human feces	Gastro-intestinal infection	M	62	Paratyphi B var. Java		10876776	1631516400	97.58	93.63	52.67	4557	66	3	4	1	74	42
XXB955	SH16G2746	South	Guangxi	2008	Human feces	Gastro-intestinal infection	F	2	Enteritidis		8720070	1308010500	96.73	92.13	52.48	4521	25	2	4	1	74	11
XXB956	SH16G2759	South	Guangxi	2008	Human feces	Gastro-intestinal infection	M	2	Paratyphi B var. Java		11835868	1775380200	97.69	93.84	52.52	4246	43	1	4	1	73	307
XXB957	SH16G2764	South	Guangxi	2008	Human feces	Gastro-intestinal infection	F	62	Enteritidis		16298354	2444753100	97.59	93.61	52.86	4440	32	2	2	1	73	11
XXB958	SH16G2777	South	Guangxi	2008	Human feces	Gastro-intestinal infection	M	3	Stanley		10096800	1514520000	96.94	92.52	52.67	4308	35	2	3	1	74	29
XXB959	SH13G1681	East	Shanghai	2013	Infected site samples	Extra-intestinal infection	F	9	Potsdam		11817102	1772565300	97.63	93.74	52.16	4617	59	2	4	1	77	2039
XXB960	SH16G2791	South	Guangxi	2009	Human feces	Gastro-intestinal infection	M	22	Typhimurium		8508030	1276204500	97.53	93.71	52.51	4519	73	3	3	1	76	19
XXB961	SH16G2804	South	Guangxi	2009	Human feces	Gastro-intestinal infection	M	21	Hadar		8414170	1262125500	97.31	93.25	52.79	4313	32	2	3	1	72	33
XXB962	SH16G2814	South	Guangxi	2009	Human feces	Gastro-intestinal infection	M	61	Brandenburg		7819214	1172882100	97.31	93.23	52.48	4294	28	0	3	1	73	65
XXB963	SH16G2835	South	Guangxi	2009	Human feces	Gastro-intestinal infection	M	2	Potsdam		17948462	2692269300	97.49	93.4	52.41	4637	57	2	4	1	76	2039
XXB964	SH16G2855	South	Guangxi	2010	Human feces	Gastro-intestinal infection	F	39	Typhimurium		8141900	1221285000	97.19	93.02	52.44	4684	79	3	4	1	75	19
XXB965	SH16G2875	South	Guangxi	2010	Human feces	Gastro-intestinal infection	M	54	Albany		11674638	1751195700	98.38	95.55	52.43	4415	34	2	4	1	77	292
XXB967	SH16G2895	South	Guangxi	2010	Human feces	Gastro-intestinal infection	M	9m	Derby		10019538	1502930700	98.19	95.15	52.25	4592	37	2	3	1	76	71
XXB968	SH16G2897	South	Guangxi	2010	Human feces	Gastro-intestinal infection	M	2	Bredeney		9267268	1390090200	96.82	92.68	52.4	4535	48	2	2	1	74	241
XXB970	SH16G2950	South	Guangxi	2013	Human feces	Gastro-intestinal infection	M	27	Anatum		9061804	1359270600	96.65	92.29	52.23	4471	51	2	4	1	72	64
XXB971	SH16G2973	South	Guangxi	2013	Human feces	Gastro-intestinal infection	M	2	Bredeney		13651372	2047705800	97.75	93.97	52.48	4560	44	2	3	1	75	241
XXB972	SH16G3004	South	Guangxi	2014	Human feces	Gastro-intestinal infection	M	9m	Paratyphi B var. Java		10279074	1541861100	96.99	92.95	52.26	4400	40	1	4	1	75	307
XXB973	SH16G3362	South	Guangxi	2003	Human feces	Gastro-intestinal infection	F	13	Enteritidis		13384390	2007658500	97.54	93.55	53.92	4537	47	2	2	1	73	11
XXB974	SH16G3069	South	Guangxi	2014	Human feces	Gastro-intestinal infection	M	1	Apeyeme		9392430	1408864500	97.37	93.2	52.98	4404	27	2	4	1	76	1546
XXB975	SH16G3113	South	Guangxi	2015	Human feces	Gastro-intestinal infection	F	10m	Apeyeme		6356096	953414400	96.29	91.6	52.38	4428	34	2	4	1	76	1546
XXB977	SH16G3159	South	Guangxi	2015	Human feces	Gastro-intestinal infection	F	17	Paratyphi B		9619420	1442913000	96.88	92.7	52.42	4360	52	2	2	1	67	86
XXB978	SH16G3192	South	Guangxi	2016	Human feces	Gastro-intestinal infection	M	77	Rissen		8321242	1248186300	96.1	91.23	52.58	4595	55	2	3	1	75	469
XXB979	SH16G3206	South	Guangxi	2016	Human feces	Gastro-intestinal infection	F	2	Typhimurium		6387506	958125900	96.62	92.26	52.73	4428	36	3	4	1	73	19
XXB980	SH16G3227	South	Guangxi	2016	Human feces	Gastro-intestinal infection	F	45	Breda		11310378	1696556700	96.79	92.59	52.48	4279	29	2	2	1	70	582
XXB981	SH16G3281	South	Guangxi	2016	Human feces	Gastro-intestinal infection	M	33	Breda		8829496	1324424400	96.38	91.78	52.52	4278	26	2	2	1	73	582
XXB982	SH16G3284	South	Guangxi	2016	Human feces	Gastro-intestinal infection	F	50	Paratyphi B var. Java		7577576	1136636400	96.61	92.14	52.42	4462	42	1	2	1	74	307
XXB983	SH16G3307	South	Guangxi	2016	Human feces	Gastro-intestinal infection	M	33	Apeyeme		9744338	1461650700	96.75	92.38	52.37	4413	29	2	3	1	75	1546
XXB984	SH16G3308	South	Guangxi	2016	Human feces	Gastro-intestinal infection	F	54	I 1,4,[5],12:b:-		9072708	1360906200	96.46	91.94	52.42	4371	42	3	3	1	74	42
XXB986	SH16G3364	Central	Henan	2016	Human feces	Gastro-intestinal infection	M	1	Schwarzengrund		8832328	1324849200	96.62	92.18	51.98	4510	37	2	2	1	73	241
XXB987	SH16G3392	South	Guangxi	2012	Human feces	Gastro-intestinal infection	F	24	Pomona		10350746	1552611900	97.4	94.26	52.53	4233	24	1	2	1	74	451
XXB988	SH16G3396	South	Guangxi	2012	Human feces	Gastro-intestinal infection	M	55	Rissen		10336306	1550445900	97.7	94.24	52.42	4536	57	2	3	1	74	469
XXB989	SH16G3401	South	Guangxi	2012	Human feces	Gastro-intestinal infection	F	26	Adelaide		13128418	1969262700	97.75	94.33	52.72	4394	41	2	3	1	77	7352
XXB990	SH16G3414	South	Guangxi	2010	Human feces	Gastro-intestinal infection	M	49	Paratyphi A		9629342	1444401300	97.67	94.17	52.22	4313	29	2	3	1	73	85
XXB991	SH16G3415	South	Guangxi	2010	Human feces	Gastro-intestinal infection	F	32	Typhi		11972900	1795935000	97.72	94.3	52.42	4569	56	1	3	1	71	2
XXB992	SH16G3481	South	Guangxi	2016	Human feces	Gastro-intestinal infection	M	31	Pomona		14042796	2106419400	97.65	94.07	52.45	4341	32	1	2	1	74	451
XXB993	SH16G3482	South	Guangxi	2016	Human feces	Gastro-intestinal infection	M	26	Pomona		10143644	1521546600	97.69	94.24	52.23	4338	30	1	3	1	77	451
XXB994	SH16G3492	South	Guangxi	2016	Human feces	Gastro-intestinal infection	F	42	Pomona		9294702	1394205300	97.7	94.24	52.63	4191	24	1	3	1	73	451
XXB996	SH16G3503	South	Guangxi	2016	Human feces	Gastro-intestinal infection	F	32	Thompson		10434068	1565110200	97.76	93.99	52.69	4721	53	2	4	1	78	26
XXB997	SH16G3528	South	Guangxi	2016	Human feces	Gastro-intestinal infection	M	53	Kintambo		11909818	1786472700	97.62	93.72	52.63	4347	42	2	3	1	72	8328
XXB998	SH16G3539	South	Guangxi	2016	Human feces	Gastro-intestinal infection	M	59	Liverpool		16432150	2464822500	97.6	93.68	52.63	4345	24	2	2	1	72	1959
XXB999	SH16G3542	South	Guangxi	2016	Human feces	Gastro-intestinal infection	F	41	Carrau		13584084	2037612600	97.46	93.38	52.67	4101	29	3	4	1	74	226
Note: In Supplementary table S2-20, XXB in the sample ID is omitted.

## Sheet: Table S3.
Table S3. Frequency of serovars in 1,962 S. enterica isolates.
Serovar	Frequency	Ratio
Typhimurium	502	0.255861
Enteritidis	366	0.186544
Paratyphi B var. Java	136	0.069317
Choleraesuis	73	0.0372069
Typhi	67	0.0341488
Pomona	55	0.0280326
Goldcoast	42	0.0214067
Heidelberg	31	0.0158002
Senftenberg	31	0.0158002
Schwarzengrund	27	0.0137615
Derby	25	0.0127421
Paratyphi A	25	0.0127421
Apeyeme	23	0.0117227
Liverpool	18	0.00917431
Rissen	18	0.00917431
Thompson	18	0.00917431
Havana	16	0.00815494
Livingstone	16	0.00815494
Paratyphi B	16	0.00815494
Uganda	16	0.00815494
Breda	15	0.00764526
Indiana	15	0.00764526
Isangi	15	0.00764526
Oranienburg	15	0.00764526
London	14	0.00713558
Weltevreden	14	0.00713558
Bovismorbificans	13	0.00662589
Give	13	0.00662589
Agona	11	0.00560652
Carrau	11	0.00560652
Brandenburg	10	0.00509684
Kentucky	10	0.00509684
Krefeld	9	0.00458716
Corvallis	8	0.00407747
Javiana	8	0.00407747
Newport	8	0.00407747
Saintpaul	8	0.00407747
Virchow	8	0.00407747
Anatum	7	0.00356779
Kedougou	7	0.00356779
Muenchen	7	0.00356779
Aberdeen	7	0.00356779
Altona	6	0.0030581
Amoutive	6	0.0030581
Bredeney	6	0.0030581
Jangwani	6	0.0030581
Moualine	6	0.0030581
Sandiego	6	0.0030581
Chester	5	0.00254842
Dublin	5	0.00254842
Hadar	5	0.00254842
I 1,4,[5],12:b:-	5	0.00254842
Infantis	5	0.00254842
Mbandaka	5	0.00254842
Adelaide	4	0.00203874
I 13:y:-	4	0.00203874
Kaolack	4	0.00203874
Manhattan	4	0.00203874
Meleagridis	4	0.00203874
Molade	4	0.00203874
Muenster	4	0.00203874
Albany	3	0.00152905
Bareilly	3	0.00152905
Braenderup	3	0.00152905
Cerro	3	0.00152905
Gallinarum	3	0.00152905
Gaminara	3	0.00152905
Haifa	3	0.00152905
I X:z4,z23:-	3	0.00152905
II 1,4,[5],12,[27]:a:e,n,x	3	0.00152905
IIIb 48:k:z35	3	0.00152905
IIIb 53:l,v:e,n,x,z15	3	0.00152905
Kottbus	3	0.00152905
Litchfield	3	0.00152905
Miami	3	0.00152905
Ohio	3	0.00152905
Alachua	2	0.00101937
Amsterdam	2	0.00101937
Berta	2	0.00101937
I 45:b:-	2	0.00101937
IV 43:z4,z23:-	2	0.00101937
Jerusalem	2	0.00101937
Johannesburg	2	0.00101937
Kintambo	2	0.00101937
Lille	2	0.00101937
Mikawasima	2	0.00101937
Minnesota	2	0.00101937
Panama	2	0.00101937
Potsdam	2	0.00101937
Stanley	2	0.00101937
Wandsworth	2	0.00101937
Ago	1	0.000509684
Apapa	1	0.000509684
Babelsberg	1	0.000509684
Baildon	1	0.000509684
Brancaster	1	0.000509684
Brunei	1	0.000509684
Coeln	1	0.000509684
Concord	1	0.000509684
Cubana	1	0.000509684
Eastbourne	1	0.000509684
Falkensee	1	0.000509684
Fresno	1	0.000509684
Galiema	1	0.000509684
I 1,4,[5],12:i:-	1	0.000509684
I 16:l,v:-	1	0.000509684
Idikan	1	0.000509684
IIIa 62:z4,z23:-	1	0.000509684
IIIb 50:k:z	1	0.000509684
IIIb 61:l,v:1,5,7	1	0.000509684
IV [1],44:z4,z32:-	1	0.000509684
IV 1,40:z4,z23:-	1	0.000509684
Larochelle	1	0.000509684
Lexington	1	0.000509684
Llandoff	1	0.000509684
Mgulani	1	0.000509684
Mountpleasant	1	0.000509684
Narashino	1	0.000509684
Okatie	1	0.000509684
Orion	1	0.000509684
Ouakam	1	0.000509684
Putten	1	0.000509684
Ramatgan	1	0.000509684
Roodepoort	1	0.000509684
Tennessee	1	0.000509684
Victoria	1	0.000509684
Waycross	1	0.000509684
Welikade	1	0.000509684
Wil	1	0.000509684
Yoruba	1	0.000509684

## Sheet: Table S4.
Table S4. Brief information about the 29 serovars of S. enterica isolates have not been reported in China.
Serovar (tests)	Seqsero2 Predicted	SISTR Predicted	Serogroup	Strain name	Sample ID	Province	First identified in China	Isolation source	Gender	Age (Years)	STs	ARGs	Number of VFs	Number of MGEs	Pathogenicity islands	Plasmids	Phages	Number of isolates
Alachua	Alachua	Alachua	O	SH15G879	815	Shanghai	2015.8.19	Human feces	F	23	2061	aac(6')-Iaa	106	-	SPI-1, SPI-2, SPI-3, SPI-4, SPI-5, SPI-8, SPI-9, C63PI, CS54 island	-	-	2
Apapa	Apapa	Apapa	W	SH11G415	642	Shanghai	2011.6.9	Human feces	F	47	647	aac(6')-Iaa, fosA7	103	-	SPI-1, SPI-2, SPI-3, SPI-4, SPI-5, SPI-8, SPI-9, C63PI	-	-	1
Baildon	Baildon	Baildon	D2	SH15G099	797	Shanghai	2015.4.28	Human feces	F	55	2166	aac(6')-Iaa	106	-	SPI-1, SPI-2, SPI-3, SPI-4, SPI-5, SPI-9, SPI-13, SPI-14, CS54 island	-	-	1
Breda	Chailey	Breda	C2-C3	SH16G4425	1345	Hubei	1997	Human feces	F	22	582	aac(6')-Iaa, aph(6)-Id, aph(3'')-Ib, sul2, tet(A)	107	2	SPI-1, SPI-2, SPI-3, SPI-4, SPI-5, SPI-9, SPI-13, SPI-14, C63PI, CS54 island	IncQ1	-	15
Gaminara	Gaminara	Gaminara	I	SH16G1189	886	Guangxi	2015	Human feces	M	46	2152	aac(6')-Iaa, aph(6)-Id, aph(3'')-Ib, aadA16, aph(3')-Ia, blaDHA-1, catA2, qnrB4, ARR-3, sul1, sul2, tet(D), dfrA27	99	5	SPI-1, SPI-2, SPI-3, SPI-4, SPI-5, SPI-9, SPI-13, SPI-14, C63PI	Col(pHAD28), IncA	-	3
I 1,4,[5],12:b:-	I 4:b:-	I 1,4,[5],12:b:-	B	SH15G1682	832	Shanghai	2015.10.6	Human feces	M	10	42	aac(6')-Iaa	106	3	SPI-1, SPI-2, SPI-3, SPI-4, SPI-5, SPI-9, SPI-13, SPI-14, CS54 island	-	-	5
I 13:y:-	I 13:y:-	I G:y:-	G	SH10G393	630	Shanghai	2010.9.14	Human feces	M	7m	1861	aac(6')-Iaa	105	4	SPI-1, SPI-2, SPI-3, SPI-4, SPI-5, SPI-9, C63PI, CS54 island	-	-	4
I 16:l,v:-	I 16:l,v:-	I I:l,v:l,v	I	SH13G315	700	Shanghai	2013.4.24	Human feces	F	72	3774	aac(6')-Iaa	100	-	SPI-1, SPI-2, SPI-3, SPI-4, SPI-5, SPI-9, SPI-13, SPI-14, C63PI, CS54 island	-	-	1
I 45:b:-	I 45:b:-	I W:b:-	W	SH14G2066	792	Guangxi	2014.7.7	Human feces	M	1	2524	aac(6')-Iaa	102	5	SPI-1, SPI-2, SPI-3, SPI-5, SPI-8, SPI-9	Col440II	-	2
I X:z4,z23:-	I 47:z4,z23:-	I X:z4,z23:-	X	SH17SF977	1491	Fujian	2007.1.19	Raw material	-	-	2023	aac(6')-Iaa	106	3	SPI-1, SPI-2, SPI-3, SPI-4, SPI-5, SPI-9, C63PI, CS54 island	-	Salmon_g341c	3
II 1,4,[5],12,[27]:a:e,n,x	II 4:l,z13,z28:-	II 1,4,[5],12,[27]:a:e,n,x	B	SH12G370	679	Yunnan	2012.7.11	Human feces	M	2	2145	aac(6')-Iaa	93	-	SPI-1, SPI-2, SPI-3, SPI-9, SESS-LEE	-	-	3
IIIa 62:z4,z23:-	IIIa 62:z4,z23:-	IIIa 62:z4,z23:-	O:62	SH17G397	1394	Hubei	2010	Blood	M	68	2402	-	87	2	SPI-1	ColRNAI	-	1
IIIb 48:k:z35	IIIb 48:k:z35	IIIb Y:z35:z35	Y	SH17SF700	1461	Fujian	2006.1.11	Wild animal	-	-	6124	aac(6')-Iaa	89	-	SPI-1, SPI-2, SPI-3, SPI-5, SPI-9, SPI-13, C63PI	IncB/O/K/Z	-	3
IIIb 53:l,v:e,n,x,z15	IIIb 53:l,v:e,n,x,z15	IIIb 53:l,v:e,n,x,z15	O:53	SH17SF817	1464	Fujian	2006.1.11	Wild animal	-	-	8332*	aac(6')-Iaa	89	4	SPI-1, SPI-2, SPI-3, SPI-5, SPI-9, SPI-13, C63PI	IncFII(Yp), ColRNAI	-	3
IIIb 61:l,v:1,5,7	IIIb 61:l,v:1,5,7	IIIb 61:l,v:1,5,7	O:61	SH16G051	860	Shanghai	2016.3.26	Human feces	F	79	233	aac(6')-Iaa	89	-	SPI-1, SPI-2, SPI-3, SPI-5, SPI-9, SPI-13, C63PI	-	-	1
IV [1],44:z4,z32:-	IV [1],44:z4,z32:-	IV O:57:z4,z32:-	O:57	SH17SF817	1492	Fujian	2015.7.12	Aquatic animal	-	-	433	-	83	3	SPI-1, SPI-5, SPI-9, SPI-14	IncFII(S), IncFII(SARC14)	-	1
Kaolack	Kaolack	Kaolack	X	SH15SF651	1222	Shanghai	2015.8.30	Aquatic animal	-	-	1306	aac(6')-Iaa	99	2	SPI-1, SPI-2, SPI-3, SPI-4, SPI-5, SPI-9, SPI-13, SPI-14, C63PI	-	-	4
Krefeld	Krefeld	Langensalza	E4	SH13G1392	722	Shanghai	2013.8.22	Human feces	M	37	3157	aac(6')-Iaa, aph(3')-Ia, aph(6)-Id, aph(3'')-Ib, blaTEM-1B, sul2, tet(B)	105	6	SPI-1, SPI-2, SPI-3, SPI-4, SPI-5, SPI-8, SPI-9, C63PI	IncQ1	-	9
Llandoff	Llandoff	Llandoff	E4	SH16G3606	1006	Guangxi	2016	Human feces	M	63	8300*	aac(6')-Iaa, aadA1, aadA2, blaTEM-1B, cmlA1, floR, qnrS1, sul2, sul3, tet(A), tet(M), tet(X4), dfrA12	102	11	SPI-1, SPI-2, SPI-3, SPI-4, SPI-5, SPI-9, C63PI	IncHI1A, IncHI1B(R27), IncFIA(HI1), Col440I	-	1
Mgulani	Mgulani	Mgulani	P	SH17G1179	1420	Fujian	2009.1.5	Human feces	M	1m	2033	aac(6')-Iaa, fosA7	104	4	SPI-1, SPI-2, SPI-3, SPI-4, SPI-5, SPI-9, SPI-13, SPI-14, C63PI, CS54 island	-	-	1
Molade	Molade	Molade	C2-C3	SH13G446	696	Shanghai	2013.5.19	Human feces	F	29	544	aac(6')-Iaa, fosA7	103	-	SPI-1, SPI-2, SPI-3, SPI-4, SPI-5, SPI-9	-	-	1
Mountpleasant	Mountpleasant	Mountpleasant	X	SH16G3790	1013	Guangxi	2016	Human feces	F	33	287	aac(6')-Iaa	99	2	SPI-1, SPI-2, SPI-3, SPI-4, SPI-5, SPI-9, SPI-13, SPI-14, C63PI	IncI1-I(Alpha)	Edward_GF_2	1
Okatie	Okatie	Newyork	G	SH14G1796	786	Guangxi	2007.8.8	Human feces	F	41	949	aac(6')-Iaa	100	5	SPI-1, SPI-2, SPI-3, SPI-5, SPI-9, SPI-13, C63PI	IncFII(S), IncFII(p96A)	-	1
Ouakam	Ouakam	Ouakam	D2	SH16SF1551	1309	Fujian	2003.11.1	Feed	-	-	1610	aac(6')-Iaa	98	5	SPI-1, SPI-2, SPI-3, SPI-4, SPI-5, SPI-9	-	-	1
Roodepoort	Roodepoort	Roodepoort	G	SH13G1682	733	Shanghai	2013.11.9	Human feces	F	4m	1451	aac(6')-Iaa, fosA7	98	4	SPI-1, SPI-2, SPI-3, SPI-4, SPI-5, SPI-9, SPI-13, SPI-14, C63PI	Col440I, Col(pHAD28)	-	1
Waycross	Waycross	Waycross	S	SH16SF991	1288	Sichuan	2013	Pork	-	-	1419	aac(6')-Iaa	100	-	SPI-1, SPI-2, SPI-3, SPI-5, SPI-9, SPI-13, C63PI	-	-	1
Welikade	Welikade	Welikade	I	YL13T085	1016	Guangxi	2013	Human feces	M	17	5123	aac(6')-Iaa	98	2	SPI-1, SPI-2, SPI-3, SPI-4, SPI-5, SPI-9, SPI-13, SPI-14	-	-	1
Wil	Wil	Wil	C1	SH17G1771	1564	Shanghai	2017.9.25	Human feces	M	35	8334*	aac(6')-Iaa, aph(6)-Id, aph(3'')-Ib, sul2, tet(B)	99	3	SPI-1, SPI-2, SPI-3, SPI-4, SPI-5, SPI-9, SPI-13, C63PI	-	-	1
Yoruba	Yoruba	Yoruba	I	SH17SF1202	1729	Shanghai	2017.11.10	Raw material	-	-	1316	aac(6')-Iaa	102	4	SPI-1, SPI-2, SPI-3, SPI-4, SPI-5, SPI-9	ColpVC, IncFII(S), IncFII(SARC14), Col(pHAD28)	-	1
Note: In Supplementary table S2-17, XXB in the sample ID is omitted.

## Sheet: Table S5.
Table S5. Serovar test results and predictions.
Strain name	Serovar (test)	Seqsero2 Predicted	SISTR Predicted
SH06G084	Aberdeen	Aberdeen	Aberdeen
SH11G1145	Aberdeen	Aberdeen	Aberdeen
SH11G1146	Aberdeen	Aberdeen	Aberdeen
SH13G0283	Aberdeen	Aberdeen	Aberdeen
SH15G0951	Aberdeen	Aberdeen	Aberdeen
SH06SF12	Aberdeen	Aberdeen	Aberdeen
SH11SF112	Aberdeen	Aberdeen	Aberdeen
SH16G3401	Adelaide	Adelaide	Adelaide
SH16G3757	Adelaide	Adelaide	Adelaide
SH16SF0641	Adelaide	Adelaide	Adelaide
SH17SF1325	Adelaide	Adelaide	Adelaide
SH13SF691	Ago	Ago	Ago
SH13G2029	Agona	Agona	Agona
SH12G1263	Agona	Agona	Agona
SH13G0159	Agona	Agona	Agona
SH15G1192	Agona	Agona	Agona
SH16G4729	Agona	Agona	Agona
SH17G1598	Agona	Agona	Agona
SH17G1686	Agona	Agona	Agona
SH17G1721	Agona	Agona	Agona
SH17SF1320	Agona	Agona	Agona
SH17SF1567	Agona	Agona	Agona
SH17SF1627	Agona	Agona	Agona
SH15G0879	Alachua	Alachua	Alachua
SH16SF0365	Alachua	Alachua	Alachua
SH16G0930	Albany	Albany	Albany
SH16G2875	Albany	Albany	Albany
SH17SF1639	Albany	Albany	Albany
SH12G0063	Altona	Altona	Altona
SH14G0849	Altona	Altona	Altona
SH16G3548	Altona	Altona	Altona
SH14SF224	Altona	Altona	Altona
SH16SF0203	Altona	Altona	Altona
SH16SF0204	Altona	Altona	Altona
SH13G1983	Amoutive	Amoutive	Amoutive
SH14G1546	Amoutive	Amoutive	Amoutive
SH16G2340	Amoutive	Amoutive	Amoutive
YL14T411	Amoutive	Amoutive	Amoutive
SH15SF020	Amoutive	Amoutive	Amoutive
SH16G4797	Amoutive	Amoutive	Amoutive
SH10SF217	Amsterdam	Amsterdam	Amsterdam
SH17SF980	Amsterdam	Amsterdam	Amsterdam
SH16G2950	Anatum	Anatum	Anatum
SH16SF1150	Anatum	Anatum	Anatum
SH17SF677	Anatum	Anatum	Anatum
SH17G1612	Anatum	Anatum	Anatum
SH17G1965	Anatum	Anatum	Anatum
SH17SF1254	Anatum	Anatum	Anatum
SH17SF1582	Anatum	Anatum	Anatum
SH11G0415	Apapa	Apapa	Apapa
SH14G2097	Apeyeme	Apeyeme	Apeyeme
SH14G2103	Apeyeme	Apeyeme	Apeyeme
SH16G0470	Apeyeme	Apeyeme	Apeyeme
SH16G0743	Apeyeme	Apeyeme	Apeyeme
SH16G0811	Apeyeme	Apeyeme	Apeyeme
SH16G0939	Apeyeme	Apeyeme	Apeyeme
SH16G1283	Apeyeme	Apeyeme	Apeyeme
SH16G2235	Apeyeme	Apeyeme	Apeyeme
SH16G3069	Apeyeme	Apeyeme	Apeyeme
SH16G3113	Apeyeme	Apeyeme	Apeyeme
SH16G3307	Apeyeme	Apeyeme	Apeyeme
YL14T249	Apeyeme	Apeyeme	Apeyeme
YL14T378	Apeyeme	Apeyeme	Apeyeme
SH16SF0043	Apeyeme	Apeyeme	Apeyeme
SH16SF0045	Apeyeme	Apeyeme	Apeyeme
SH16G3883	Apeyeme	Apeyeme	Apeyeme
SH16G3973	Apeyeme	Apeyeme	Apeyeme
SH16G3987	Apeyeme	Apeyeme	Apeyeme
SH16G4866	Apeyeme	Apeyeme	Apeyeme
SH17G217	Apeyeme	Apeyeme	Apeyeme
SH17G363	Apeyeme	Apeyeme	Apeyeme
SH17SF1007	Apeyeme	Apeyeme	Apeyeme
SH17SF1638	Apeyeme	Apeyeme	Apeyeme
SH09SF198	Babelsberg	Babelsberg	Babelsberg
SH15G0099	Baildon	Baildon	Baildon
SH16SF0804	Bareilly	Bareilly	Bareilly
SH16SF0990	Bareilly	Bareilly	Bareilly
SH16G4122	Bareilly	Bareilly	Bareilly
SH13G0530	Berta	Berta	Berta
SH13G1855	Berta	Berta	Berta
SH07G074	Bovismorbificans	Bovismorbificans	Bovismorbificans
SH09SF021	Bovismorbificans	Bovismorbificans	Bovismorbificans
SH13SF015	Bovismorbificans	Bovismorbificans	Bovismorbificans
SH13SF303	Bovismorbificans	Bovismorbificans	Bovismorbificans
SH13SF306	Bovismorbificans	Bovismorbificans	Bovismorbificans
SH13SF469	Bovismorbificans	Bovismorbificans	Bovismorbificans
SH13SF694	Bovismorbificans	Bovismorbificans	Bovismorbificans
SH13SF696	Bovismorbificans	Bovismorbificans	Bovismorbificans
SH16SF0609	Bovismorbificans	Bovismorbificans	Bovismorbificans
SH16SF0676	Bovismorbificans	Bovismorbificans	Bovismorbificans
SH16G4840	Bovismorbificans	Bovismorbificans	Bovismorbificans
SH17G1856	Bovismorbificans	Bovismorbificans	Bovismorbificans
SH17G1877	Bovismorbificans	Bovismorbificans	Bovismorbificans
SH15G1974	Braenderup	Braenderup	Braenderup
SH12G1061	Braenderup	Braenderup	Braenderup
SH17SF1293	Braenderup	Braenderup	Braenderup
SH16G2057	Brancaster	Brancaster	Brancaster
SH16G4271	Brandenburg	Brandenburg	Brandenburg
SH14G0458	Brandenburg	Brandenburg	Brandenburg
SH16G0430	Brandenburg	Brandenburg	Brandenburg
SH16G0668	Brandenburg	Brandenburg	Brandenburg
SH16G2814	Brandenburg	Brandenburg	Brandenburg
SH09SF176	Brandenburg	Brandenburg	Brandenburg
SH16SF0511	Brandenburg	Brandenburg	Brandenburg
SH16G4919	Brandenburg	Brandenburg	Brandenburg
SH16G4920	Brandenburg	Brandenburg	Brandenburg
SH17G989	Brandenburg	Brandenburg	Brandenburg
SH14G0504	Breda	Chailey	Breda
SH14G0505	Breda	Chailey	Breda
SH14G0506	Breda	Chailey	Breda
SH14G0507	Breda	Chailey	Breda
SH15G0295	Breda	Chailey	Breda
SH15G1712	Breda	Chailey	Breda
SH16G2122	Breda	Chailey	Breda
SH16G2148	Breda	Chailey	Breda
SH16G3227	Breda	Chailey	Breda
SH16G3281	Breda	Chailey	Breda
SH16G3660	Breda	Chailey	Breda
SH16G3682	Breda	Chailey	Breda
SH16G4276	Breda	Chailey	Breda
SH16G4425	Breda	Chailey	Breda
SH17G021	Breda	Chailey	Breda
SH16G2897	Bredeney	Bredeney	Bredeney
SH16G2973	Bredeney	Bredeney	Bredeney
SH09SF117	Bredeney	Bredeney	Bredeney
SH13SF314	Bredeney	Bredeney	Bredeney
SH13SF576	Bredeney	Bredeney	Bredeney
SH15SF031	Bredeney	Bredeney	Bredeney
SH16G4424	Brunei	Brunei	Brunei
SH10G579	Carrau	Carrau	Carrau
SH13G1366	Carrau	Carrau	Carrau
SH13G1804	Carrau	Carrau	Carrau
SH14G0945	Carrau	Carrau	Carrau
SH16G1210	Carrau	Carrau	Carrau
SH16G1214	Carrau	Carrau	Carrau
SH16G1224	Carrau	Carrau	Carrau
SH16G3542	Carrau	Carrau	Carrau
SH11SF449	Carrau	Carrau	Carrau
SH13SF883	Carrau	Carrau	Carrau
SH18G016	Carrau	Carrau	Carrau
SH17SF1334	Cerro	Cerro	Cerro
STOCK111	Cerro	Cerro	Cerro
STOCK122	Cerro	Cerro	Cerro
SH16G2220	Chester	Chester	Chester
SH13G0012	Chester	Chester	Chester
SH16G1205	Chester	Chester	Chester
SH16G1706	Chester	Chester	Chester
SH16G4433	Chester	Chester	Chester
SH16G0461	Choleraesuis	Choleraesuis	Choleraesuis
SH16G0707	Choleraesuis	Choleraesuis	Choleraesuis
SH16G2662	Choleraesuis	Choleraesuis	Choleraesuis
SH16G2683	Choleraesuis	Choleraesuis	Choleraesuis
SH16G2685	Choleraesuis	Choleraesuis	Choleraesuis
SH16G2686	Choleraesuis	Choleraesuis	Choleraesuis
SH16G2688	Choleraesuis	Choleraesuis	Choleraesuis
SH16G2689	Choleraesuis	Choleraesuis	Choleraesuis
SH16G2702	Choleraesuis	Choleraesuis	Choleraesuis
SH16G2703	Choleraesuis	Choleraesuis	Choleraesuis
SH16G2704	Choleraesuis	Choleraesuis	Choleraesuis
SH16G2705	Choleraesuis	Choleraesuis	Choleraesuis
SH16G2766	Choleraesuis	Choleraesuis	Choleraesuis
SH16G2811	Choleraesuis	Choleraesuis	Choleraesuis
SH16G2837	Choleraesuis	Choleraesuis	Choleraesuis
SH16G2856	Choleraesuis	Choleraesuis	Choleraesuis
SH16G2857	Choleraesuis	Choleraesuis	Choleraesuis
SH16G2919	Choleraesuis	Choleraesuis	Choleraesuis
SH16G3034	Choleraesuis	Choleraesuis	Choleraesuis
SH16G3286	Choleraesuis	Choleraesuis	Choleraesuis
SH16G3346	Choleraesuis	Choleraesuis	Choleraesuis
SH16G3387	Choleraesuis	Choleraesuis	Choleraesuis
SH17XXB119	Choleraesuis	Choleraesuis	Choleraesuis
SH17XXB120	Choleraesuis	Choleraesuis	Choleraesuis
SH17XXB122	Choleraesuis	Choleraesuis	Choleraesuis
SH10G055	Choleraesuis	Choleraesuis	Choleraesuis
SH10G065	Choleraesuis	Choleraesuis	Choleraesuis
SH10G072	Choleraesuis	Choleraesuis	Choleraesuis
SH10G400	Choleraesuis	Choleraesuis	Choleraesuis
SH10G640	Choleraesuis	Choleraesuis	Choleraesuis
SH10G643	Choleraesuis	Choleraesuis	Choleraesuis
SH10G644	Choleraesuis	Choleraesuis	Choleraesuis
SH11G0041	Choleraesuis	Choleraesuis	Choleraesuis
SH11G0042	Choleraesuis	Choleraesuis	Choleraesuis
SH11G0104	Choleraesuis	Choleraesuis	Choleraesuis
SH11G0105	Choleraesuis	Choleraesuis	Choleraesuis
SH11G0203	Choleraesuis	Choleraesuis	Choleraesuis
SH11G0775	Choleraesuis	Choleraesuis	Choleraesuis
SH11G1166	Choleraesuis	Choleraesuis	Choleraesuis
SH11G1292	Choleraesuis	Choleraesuis	Choleraesuis
SH12G0512	Choleraesuis	Choleraesuis	Choleraesuis
SH12G0648	Choleraesuis	Choleraesuis	Choleraesuis
SH12G1200	Choleraesuis	Choleraesuis	Choleraesuis
SH13G1489	Choleraesuis	Choleraesuis	Choleraesuis
SH13G1490	Choleraesuis	Choleraesuis	Choleraesuis
SH14G0956	Choleraesuis	Choleraesuis	Choleraesuis
SH15G1890	Choleraesuis	Choleraesuis	Choleraesuis
SH15G2375	Choleraesuis	Choleraesuis	Choleraesuis
SH14G1813	Choleraesuis	Choleraesuis	Choleraesuis
SH14G2089	Choleraesuis	Choleraesuis	Choleraesuis
SH17XXB1381	Choleraesuis	Choleraesuis	Choleraesuis
SH17XXB1393	Choleraesuis	Choleraesuis	Choleraesuis
SH17XXB1418	Choleraesuis	Choleraesuis	Choleraesuis
SH17SF916	Choleraesuis	Choleraesuis	Choleraesuis
SH17SF917	Choleraesuis	Choleraesuis	Choleraesuis
SH17SF918	Choleraesuis	Choleraesuis	Choleraesuis
SH17SF919	Choleraesuis	Choleraesuis	Choleraesuis
SH17SF920	Choleraesuis	Choleraesuis	Choleraesuis
SH17SF924	Choleraesuis	Choleraesuis	Choleraesuis
SH17SF925	Choleraesuis	Choleraesuis	Choleraesuis
SH17SF928	Choleraesuis	Choleraesuis	Choleraesuis
SH17SF934	Choleraesuis	Choleraesuis	Choleraesuis
SH17SF935	Choleraesuis	Choleraesuis	Choleraesuis
SH17SF939	Choleraesuis	Choleraesuis	Choleraesuis
SH17SF941	Choleraesuis	Choleraesuis	Choleraesuis
SH17SF959	Choleraesuis	Choleraesuis	Choleraesuis
SH17SF964	Choleraesuis	Choleraesuis	Choleraesuis
SH17SF968	Choleraesuis	Choleraesuis	Choleraesuis
SH17SF969	Choleraesuis	Choleraesuis	Choleraesuis
SH17SF970	Choleraesuis	Choleraesuis	Choleraesuis
SH17SF921	Choleraesuis	Choleraesuis	Choleraesuis
SH14G1812	Choleraesuis	Choleraesuis	Choleraesuis
SH17SF930	Choleraesuis	Choleraesuis	Choleraesuis
SH15G1319	Coeln	Coeln	Coeln
SH13SF703	Concord	Concord	Concord
SH16G3204	Corvallis	Corvallis	Corvallis
SH14G1159	Corvallis	Corvallis	Corvallis
SH14G1636	Corvallis	Corvallis	Corvallis
SH14G1877	Corvallis	Corvallis	Corvallis
SH17SF1268	Corvallis	Corvallis	Corvallis
SH17SF1326	Corvallis	Corvallis	Corvallis
SH17SF1329	Corvallis	Corvallis	Corvallis
SH17G2268	Corvallis	Corvallis	Corvallis
SH17SF1035	Cubana	Cubana	Cubana
SH16G2104	Derby	Derby	Derby
SH13G0415	Derby	Derby	Derby
SH13G0416	Derby	Derby	Derby
SH15G2408	Derby	Derby	Derby
SH13G0895	Derby	Derby	Derby
SH13G1072	Derby	Derby	Derby
SH13G1667	Derby	Derby	Derby
SH14G1548	Derby	Derby	Derby
SH06SF23	Derby	Derby	Derby
SH11G0601	Derby	Derby	Derby
SH14G0714	Derby	Derby	Derby
SH15G0839	Derby	Derby	Derby
SH16G2895	Derby	Derby	Derby
YL14T017	Derby	Derby	Derby
SH12SF240	Derby	Derby	Derby
SH13SF128	Derby	Derby	Derby
SH15SF561	Derby	Derby	Derby
SH17SF474	Derby	Derby	Derby
SH17SF515	Derby	Derby	Derby
SH17G1657	Derby	Derby	Derby
SH17G1901	Derby	Derby	Derby
SH17G1984	Derby	Derby	Derby
SH17SF1108	Derby	Derby	Derby
SH17SF1241	Derby	Derby	Derby
SH17SF1626	Derby	Derby	Derby
SH15G2414	Dublin	Dublin	Dublin
SH15G2484	Dublin	Dublin	Dublin
SH15G2415	Dublin	Dublin	Dublin
SH16G5039	Dublin	Dublin	Dublin
SH16G5040	Dublin	Dublin	Dublin
SH13G1411	Eastbourne	Eastbourne	Eastbourne
SH16G0706	Enteritidis	Enteritidis	Enteritidis
SH16G0708	Enteritidis	Enteritidis	Enteritidis
SH16G0710	Enteritidis	Enteritidis	Enteritidis
SH16G2063	Enteritidis	Enteritidis	Enteritidis
SH16G2094	Enteritidis	Enteritidis	Enteritidis
SH16G2186	Enteritidis	Enteritidis	Enteritidis
SH16G2236	Enteritidis	Enteritidis	Enteritidis
SH16G2500	Enteritidis	Enteritidis	Enteritidis
SH16G2506	Enteritidis	Enteritidis	Enteritidis
SH16G2549	Enteritidis	Enteritidis	Enteritidis
SH16G2574	Enteritidis	Enteritidis	Enteritidis
SH16G2628	Enteritidis	Enteritidis	Enteritidis
SH16G2784	Enteritidis	Enteritidis	Enteritidis
SH16G3025	Enteritidis	Enteritidis	Enteritidis
SH16G3086	Enteritidis	Enteritidis	Enteritidis
SH16G3091	Enteritidis	Enteritidis	Enteritidis
SH16G3122	Enteritidis	Enteritidis	Enteritidis
SH16G3170	Enteritidis	Enteritidis	Enteritidis
SH16G3171	Enteritidis	Enteritidis	Enteritidis
SH16G3244	Enteritidis	Enteritidis	Enteritidis
SH16G3283	Enteritidis	Enteritidis	Enteritidis
SH16G3340	Enteritidis	Enteritidis	Enteritidis
SH16G3432	Enteritidis	Enteritidis	Enteritidis
SH16G5033	Enteritidis	Enteritidis	Enteritidis
SH10G686	Enteritidis	Enteritidis	Enteritidis
SH11G0039	Enteritidis	Enteritidis	Enteritidis
SH11G0040	Enteritidis	Enteritidis	Enteritidis
SH11G0368	Enteritidis	Enteritidis	Enteritidis
SH11G0392	Enteritidis	Enteritidis	Enteritidis
SH11G0473	Enteritidis	Enteritidis	Enteritidis
SH11G0776	Enteritidis	Enteritidis	Enteritidis
SH11G0777	Enteritidis	Enteritidis	Enteritidis
SH11G0927	Enteritidis	Enteritidis	Enteritidis
SH11G1133	Enteritidis	Enteritidis	Enteritidis
SH12G1162	Enteritidis	Enteritidis	Enteritidis
SH12G1167	Enteritidis	Enteritidis	Enteritidis
SH12G1170	Enteritidis	Enteritidis	Enteritidis
SH13G0487	Enteritidis	Enteritidis	Enteritidis
SH13G0488	Enteritidis	Enteritidis	Enteritidis
SH13G0490	Enteritidis	Enteritidis	Enteritidis
SH13G0740	Enteritidis	Enteritidis	Enteritidis
SH13G1487	Enteritidis	Enteritidis	Enteritidis
SH13G1488	Enteritidis	Enteritidis	Enteritidis
SH13G1492	Enteritidis	Enteritidis	Enteritidis
SH13G1811	Enteritidis	Enteritidis	Enteritidis
SH13G2011	Enteritidis	Enteritidis	Enteritidis
SH13G2018	Enteritidis	Enteritidis	Enteritidis
SH13G2021	Enteritidis	Enteritidis	Enteritidis
SH13G2024	Enteritidis	Enteritidis	Enteritidis
SH13G2025	Enteritidis	Enteritidis	Enteritidis
SH13G2048	Enteritidis	Enteritidis	Enteritidis
SH14G0936	Enteritidis	Enteritidis	Enteritidis
SH14G1623	Enteritidis	Enteritidis	Enteritidis
SH14G1624	Enteritidis	Enteritidis	Enteritidis
SH15G1201	Enteritidis	Enteritidis	Enteritidis
SH15G1720	Enteritidis	Enteritidis	Enteritidis
SH15G1978	Enteritidis	Enteritidis	Enteritidis
SH15G2099	Enteritidis	Enteritidis	Enteritidis
SH15G2392	Enteritidis	Enteritidis	Enteritidis
SH15G2403	Enteritidis	Enteritidis	Enteritidis
SH15G2413	Enteritidis	Enteritidis	Enteritidis
SH15G2458	Enteritidis	Enteritidis	Enteritidis
SH15G2459	Enteritidis	Enteritidis	Enteritidis
SH15G2465	Enteritidis	Enteritidis	Enteritidis
SH15G2499	Enteritidis	Enteritidis	Enteritidis
SH15G2502	Enteritidis	Enteritidis	Enteritidis
SH15G2503	Enteritidis	Enteritidis	Enteritidis
SH15G2542	Enteritidis	Enteritidis	Enteritidis
SH15G2559	Enteritidis	Enteritidis	Enteritidis
SH11G0024	Enteritidis	Enteritidis	Enteritidis
SH11G0901	Enteritidis	Enteritidis	Enteritidis
SH11G1309	Enteritidis	Enteritidis	Enteritidis
SH12G0565	Enteritidis	Enteritidis	Enteritidis
SH15G0255	Enteritidis	Enteritidis	Enteritidis
SH06SF11	Enteritidis	Enteritidis	Enteritidis
SH06SF26	Enteritidis	Enteritidis	Enteritidis
SH07SF02	Enteritidis	Enteritidis	Enteritidis
SH07SF07	Enteritidis	Enteritidis	Enteritidis
SH07SF08	Enteritidis	Enteritidis	Enteritidis
SH07SF32	Enteritidis	Enteritidis	Enteritidis
SH07SF36	Enteritidis	Enteritidis	Enteritidis
SH08SF001	Enteritidis	Enteritidis	Enteritidis
SH08SF033	Enteritidis	Enteritidis	Enteritidis
SH08SF034	Enteritidis	Enteritidis	Enteritidis
SH08SF046	Enteritidis	Enteritidis	Enteritidis
SH08SF054	Enteritidis	Enteritidis	Enteritidis
SH08SF059	Enteritidis	Enteritidis	Enteritidis
SH08SF061	Enteritidis	Enteritidis	Enteritidis
SH08SF086	Enteritidis	Enteritidis	Enteritidis
SH08SF091	Enteritidis	Enteritidis	Enteritidis
SH08SF095	Enteritidis	Enteritidis	Enteritidis
SH08SF102	Enteritidis	Enteritidis	Enteritidis
SH08SF127	Enteritidis	Enteritidis	Enteritidis
SH08SF128	Enteritidis	Enteritidis	Enteritidis
SH08SF147	Enteritidis	Enteritidis	Enteritidis
SH08SF151	Enteritidis	Enteritidis	Enteritidis
SH08SF152	Enteritidis	Enteritidis	Enteritidis
SH08SF157	Enteritidis	Enteritidis	Enteritidis
SH08SF158	Enteritidis	Enteritidis	Enteritidis
SH08SF159	Enteritidis	Enteritidis	Enteritidis
SH08SF168	Enteritidis	Enteritidis	Enteritidis
SH08SF170	Enteritidis	Enteritidis	Enteritidis
SH09SF011	Enteritidis	Enteritidis	Enteritidis
SH09SF014	Enteritidis	Enteritidis	Enteritidis
SH09SF031	Enteritidis	Enteritidis	Enteritidis
SH09SF032	Enteritidis	Enteritidis	Enteritidis
SH09SF049	Enteritidis	Enteritidis	Enteritidis
SH09SF050	Enteritidis	Enteritidis	Enteritidis
SH09SF051	Enteritidis	Enteritidis	Enteritidis
SH09SF055	Enteritidis	Enteritidis	Enteritidis
SH09SF091	Enteritidis	Enteritidis	Enteritidis
SH09SF107	Enteritidis	Enteritidis	Enteritidis
SH09SF109	Enteritidis	Enteritidis	Enteritidis
SH09SF124	Enteritidis	Enteritidis	Enteritidis
SH09SF125	Enteritidis	Enteritidis	Enteritidis
SH09SF126	Enteritidis	Enteritidis	Enteritidis
SH09SF134	Enteritidis	Enteritidis	Enteritidis
SH09SF170	Enteritidis	Enteritidis	Enteritidis
SH09SF171	Enteritidis	Enteritidis	Enteritidis
SH09SF172	Enteritidis	Enteritidis	Enteritidis
SH09SF174	Enteritidis	Enteritidis	Enteritidis
SH10SF001	Enteritidis	Enteritidis	Enteritidis
SH10SF022	Enteritidis	Enteritidis	Enteritidis
SH10SF040	Enteritidis	Enteritidis	Enteritidis
SH10SF086	Enteritidis	Enteritidis	Enteritidis
SH10SF088	Enteritidis	Enteritidis	Enteritidis
SH10SF089	Enteritidis	Enteritidis	Enteritidis
SH10SF163	Enteritidis	Enteritidis	Enteritidis
SH10SF191	Enteritidis	Enteritidis	Enteritidis
SH10SF195	Enteritidis	Enteritidis	Enteritidis
SH10SF236	Enteritidis	Enteritidis	Enteritidis
SH10SF237	Enteritidis	Enteritidis	Enteritidis
SH10SF281	Enteritidis	Enteritidis	Enteritidis
SH10SF288	Enteritidis	Enteritidis	Enteritidis
SH10SF289	Enteritidis	Enteritidis	Enteritidis
SH10SF297	Enteritidis	Enteritidis	Enteritidis
SH10SF301	Enteritidis	Enteritidis	Enteritidis
SH10SF311	Enteritidis	Enteritidis	Enteritidis
SH11SF016	Enteritidis	Enteritidis	Enteritidis
SH11SF017	Enteritidis	Enteritidis	Enteritidis
SH11SF032	Enteritidis	Enteritidis	Enteritidis
SH11SF040	Enteritidis	Enteritidis	Enteritidis
SH11SF041	Enteritidis	Enteritidis	Enteritidis
SH11SF055	Enteritidis	Enteritidis	Enteritidis
SH11SF056	Enteritidis	Enteritidis	Enteritidis
SH11SF057	Enteritidis	Enteritidis	Enteritidis
SH11SF060	Enteritidis	Enteritidis	Enteritidis
SH11SF076	Enteritidis	Enteritidis	Enteritidis
SH11SF077	Enteritidis	Enteritidis	Enteritidis
SH11SF080	Enteritidis	Enteritidis	Enteritidis
SH11SF081	Enteritidis	Enteritidis	Enteritidis
SH11SF094	Enteritidis	Enteritidis	Enteritidis
SH11SF097	Enteritidis	Enteritidis	Enteritidis
SH11SF100	Enteritidis	Enteritidis	Enteritidis
SH11SF101	Enteritidis	Enteritidis	Enteritidis
SH11SF104	Enteritidis	Enteritidis	Enteritidis
SH11SF121	Enteritidis	Enteritidis	Enteritidis
SH11SF122	Enteritidis	Enteritidis	Enteritidis
SH11SF138	Enteritidis	Enteritidis	Enteritidis
SH11SF146	Enteritidis	Enteritidis	Enteritidis
SH11SF149	Enteritidis	Enteritidis	Enteritidis
SH11SF150	Enteritidis	Enteritidis	Enteritidis
SH11SF156	Enteritidis	Enteritidis	Enteritidis
SH11SF159	Enteritidis	Enteritidis	Enteritidis
SH11SF177	Enteritidis	Enteritidis	Enteritidis
SH11SF178	Enteritidis	Enteritidis	Enteritidis
SH11SF184	Enteritidis	Enteritidis	Enteritidis
SH11SF186	Enteritidis	Enteritidis	Enteritidis
SH11SF188	Enteritidis	Enteritidis	Enteritidis
SH11SF254	Enteritidis	Enteritidis	Enteritidis
SH11SF262	Enteritidis	Enteritidis	Enteritidis
SH11SF269	Enteritidis	Enteritidis	Enteritidis
SH11SF271	Enteritidis	Enteritidis	Enteritidis
SH11SF272	Enteritidis	Enteritidis	Enteritidis
SH11SF285	Enteritidis	Enteritidis	Enteritidis
SH11SF286	Enteritidis	Enteritidis	Enteritidis
SH11SF305	Enteritidis	Enteritidis	Enteritidis
SH11SF308	Enteritidis	Enteritidis	Enteritidis
SH11SF334	Enteritidis	Enteritidis	Enteritidis
SH11SF338	Enteritidis	Enteritidis	Enteritidis
SH11SF345	Enteritidis	Enteritidis	Enteritidis
SH11SF348	Enteritidis	Enteritidis	Enteritidis
SH11SF376	Enteritidis	Enteritidis	Enteritidis
SH11SF379	Enteritidis	Enteritidis	Enteritidis
SH11SF426	Enteritidis	Enteritidis	Enteritidis
SH11SF432	Enteritidis	Enteritidis	Enteritidis
SH11SF450	Enteritidis	Enteritidis	Enteritidis
SH11SF455	Enteritidis	Enteritidis	Enteritidis
SH11SF466	Enteritidis	Enteritidis	Enteritidis
SH11SF467	Enteritidis	Enteritidis	Enteritidis
SH12SF052	Enteritidis	Enteritidis	Enteritidis
SH12SF067	Enteritidis	Enteritidis	Enteritidis
SH12SF090	Enteritidis	Enteritidis	Enteritidis
SH12SF117	Enteritidis	Enteritidis	Enteritidis
SH12SF134	Enteritidis	Enteritidis	Enteritidis
SH12SF138	Enteritidis	Enteritidis	Enteritidis
SH12SF139	Enteritidis	Enteritidis	Enteritidis
SH12SF190	Enteritidis	Enteritidis	Enteritidis
SH12SF248	Enteritidis	Enteritidis	Enteritidis
SH12SF253	Enteritidis	Enteritidis	Enteritidis
SH12SF274	Enteritidis	Enteritidis	Enteritidis
SH12SF298	Enteritidis	Enteritidis	Enteritidis
SH12SF299	Enteritidis	Enteritidis	Enteritidis
SH12SF305	Enteritidis	Enteritidis	Enteritidis
SH12SF344	Enteritidis	Enteritidis	Enteritidis
SH12SF345	Enteritidis	Enteritidis	Enteritidis
SH12SF349	Enteritidis	Enteritidis	Enteritidis
SH12SF350	Enteritidis	Enteritidis	Enteritidis
SH12SF356	Enteritidis	Enteritidis	Enteritidis
SH12SF363	Enteritidis	Enteritidis	Enteritidis
SH12SF365	Enteritidis	Enteritidis	Enteritidis
SH12SF391	Enteritidis	Enteritidis	Enteritidis
SH12SF401	Enteritidis	Enteritidis	Enteritidis
SH12SF403	Enteritidis	Enteritidis	Enteritidis
SH12SF404	Enteritidis	Enteritidis	Enteritidis
SH12SF411	Enteritidis	Enteritidis	Enteritidis
SH12SF434	Enteritidis	Enteritidis	Enteritidis
SH13SF014	Enteritidis	Enteritidis	Enteritidis
SH13SF056	Enteritidis	Enteritidis	Enteritidis
SH13SF081	Enteritidis	Enteritidis	Enteritidis
SH13SF103	Enteritidis	Enteritidis	Enteritidis
SH13SF108	Enteritidis	Enteritidis	Enteritidis
SH13SF109	Enteritidis	Enteritidis	Enteritidis
SH13SF114	Enteritidis	Enteritidis	Enteritidis
SH13SF115	Enteritidis	Enteritidis	Enteritidis
SH13SF133	Enteritidis	Enteritidis	Enteritidis
SH13SF258	Enteritidis	Enteritidis	Enteritidis
SH13SF278	Enteritidis	Enteritidis	Enteritidis
SH13SF279	Enteritidis	Enteritidis	Enteritidis
SH13SF491	Enteritidis	Enteritidis	Enteritidis
SH13SF523	Enteritidis	Enteritidis	Enteritidis
SH13SF556	Enteritidis	Enteritidis	Enteritidis
SH13SF615	Enteritidis	Enteritidis	Enteritidis
SH13SF620	Enteritidis	Enteritidis	Enteritidis
SH13SF868	Enteritidis	Enteritidis	Enteritidis
SH13SF874	Enteritidis	Enteritidis	Enteritidis
SH13SF884	Enteritidis	Enteritidis	Enteritidis
SH13SF902	Enteritidis	Enteritidis	Enteritidis
SH13SF905	Enteritidis	Enteritidis	Enteritidis
SH13SF944	Enteritidis	Enteritidis	Enteritidis
SH13SF957	Enteritidis	Enteritidis	Enteritidis
SH14SF005	Enteritidis	Enteritidis	Enteritidis
SH14SF006	Enteritidis	Enteritidis	Enteritidis
SH14SF023	Enteritidis	Enteritidis	Enteritidis
SH14SF027	Enteritidis	Enteritidis	Enteritidis
SH14SF049	Enteritidis	Enteritidis	Enteritidis
SH14SF070	Enteritidis	Enteritidis	Enteritidis
SH14SF077	Enteritidis	Enteritidis	Enteritidis
SH14SF086	Enteritidis	Enteritidis	Enteritidis
SH14SF115	Enteritidis	Enteritidis	Enteritidis
SH14SF172	Enteritidis	Enteritidis	Enteritidis
SH14SF251	Enteritidis	Enteritidis	Enteritidis
SH14SF299	Enteritidis	Enteritidis	Enteritidis
SH14SF302	Enteritidis	Enteritidis	Enteritidis
SH14SF309	Enteritidis	Enteritidis	Enteritidis
SH14SF315	Enteritidis	Enteritidis	Enteritidis
SH14SF317	Enteritidis	Enteritidis	Enteritidis
SH14SF318	Enteritidis	Enteritidis	Enteritidis
SH14SF332	Enteritidis	Enteritidis	Enteritidis
SH14SF340	Enteritidis	Enteritidis	Enteritidis
SH14SF341	Enteritidis	Enteritidis	Enteritidis
SH14SF346	Enteritidis	Enteritidis	Enteritidis
SH14SF349	Enteritidis	Enteritidis	Enteritidis
SH14SF366	Enteritidis	Enteritidis	Enteritidis
SH14SF371	Enteritidis	Enteritidis	Enteritidis
SH14SF378	Enteritidis	Enteritidis	Enteritidis
SH14SF394	Enteritidis	Enteritidis	Enteritidis
SH14SF423	Enteritidis	Enteritidis	Enteritidis
SH14SF424	Enteritidis	Enteritidis	Enteritidis
SH14SF436	Enteritidis	Enteritidis	Enteritidis
SH14SF449	Enteritidis	Enteritidis	Enteritidis
SH15SF047	Enteritidis	Enteritidis	Enteritidis
SH15SF071	Enteritidis	Enteritidis	Enteritidis
SH15SF140	Enteritidis	Enteritidis	Enteritidis
SH15SF141	Enteritidis	Enteritidis	Enteritidis
SH15SF142	Enteritidis	Enteritidis	Enteritidis
SH15SF214	Enteritidis	Enteritidis	Enteritidis
SH15SF252	Enteritidis	Enteritidis	Enteritidis
SH15SF253	Enteritidis	Enteritidis	Enteritidis
SH15SF270	Enteritidis	Enteritidis	Enteritidis
SH15SF469	Enteritidis	Enteritidis	Enteritidis
SH15SF473	Enteritidis	Enteritidis	Enteritidis
SH15SF475	Enteritidis	Enteritidis	Enteritidis
SH15SF482	Enteritidis	Enteritidis	Enteritidis
SH15SF484	Enteritidis	Enteritidis	Enteritidis
SH15SF487	Enteritidis	Enteritidis	Enteritidis
SH15SF497	Enteritidis	Enteritidis	Enteritidis
SH15SF498	Enteritidis	Enteritidis	Enteritidis
SH15SF515	Enteritidis	Enteritidis	Enteritidis
SH15SF525	Enteritidis	Enteritidis	Enteritidis
SH15SF536	Enteritidis	Enteritidis	Enteritidis
SH15SF541	Enteritidis	Enteritidis	Enteritidis
SH15SF543	Enteritidis	Enteritidis	Enteritidis
SH15SF545	Enteritidis	Enteritidis	Enteritidis
SH15SF554	Enteritidis	Enteritidis	Enteritidis
SH15SF562	Enteritidis	Enteritidis	Enteritidis
SH15SF563	Enteritidis	Enteritidis	Enteritidis
SH15SF565	Enteritidis	Enteritidis	Enteritidis
SH15SF566	Enteritidis	Enteritidis	Enteritidis
SH07G095	Enteritidis	Enteritidis	Enteritidis
SH13G0311	Enteritidis	Enteritidis	Enteritidis
SH13G0966	Enteritidis	Enteritidis	Enteritidis
SH13G1638	Enteritidis	Enteritidis	Enteritidis
SH13G1928	Enteritidis	Enteritidis	Enteritidis
SH13G1929	Enteritidis	Enteritidis	Enteritidis
SH14G0020	Enteritidis	Enteritidis	Enteritidis
SH14G1323	Enteritidis	Enteritidis	Enteritidis
SH15G0818	Enteritidis	Enteritidis	Enteritidis
SH15G1737	Enteritidis	Enteritidis	Enteritidis
SH15G2006	Enteritidis	Enteritidis	Enteritidis
SH15G2304	Enteritidis	Enteritidis	Enteritidis
SH16G2746	Enteritidis	Enteritidis	Enteritidis
SH16G2764	Enteritidis	Enteritidis	Enteritidis
SH16G3362	Enteritidis	Enteritidis	Enteritidis
SH08SF039	Enteritidis	Enteritidis	Enteritidis
SH08SF105	Enteritidis	Enteritidis	Enteritidis
SH08SF138	Enteritidis	Enteritidis	Enteritidis
SH10SF306	Enteritidis	Enteritidis	Enteritidis
SH11SF366	Enteritidis	Enteritidis	Enteritidis
SH12SF181	Enteritidis	Enteritidis	Enteritidis
SH12SF192	Enteritidis	Enteritidis	Enteritidis
SH12SF400	Enteritidis	Enteritidis	Enteritidis
SH14SF419	Enteritidis	Enteritidis	Enteritidis
SH16SF1421	Enteritidis	Enteritidis	Enteritidis
SH17G819	Enteritidis	Enteritidis	Enteritidis
SH17G850	Enteritidis	Enteritidis	Enteritidis
SH17G1351	Enteritidis	Enteritidis	Enteritidis
SH17SF694	Enteritidis	Enteritidis	Enteritidis
SH17SF722	Enteritidis	Enteritidis	Enteritidis
SH17G1654	Enteritidis	Enteritidis	Enteritidis
SH17G1656	Enteritidis	Enteritidis	Enteritidis
SH17G1674	Enteritidis	Enteritidis	Enteritidis
SH17G1688	Enteritidis	Enteritidis	Enteritidis
SH17G1690	Enteritidis	Enteritidis	Enteritidis
SH17G1785	Enteritidis	Enteritidis	Enteritidis
SH17G1820	Enteritidis	Enteritidis	Enteritidis
SH17G1835	Enteritidis	Enteritidis	Enteritidis
SH17G1884	Enteritidis	Enteritidis	Enteritidis
SH17G1937	Enteritidis	Enteritidis	Enteritidis
SH17G1950	Enteritidis	Enteritidis	Enteritidis
SH17G1970	Enteritidis	Enteritidis	Enteritidis
SH17G1971	Enteritidis	Enteritidis	Enteritidis
SH17G1981	Enteritidis	Enteritidis	Enteritidis
SH17G1987	Enteritidis	Enteritidis	Enteritidis
SH17G2002	Enteritidis	Enteritidis	Enteritidis
SH17G2010	Enteritidis	Enteritidis	Enteritidis
SH17G2160	Enteritidis	Enteritidis	Enteritidis
SH17G2189	Enteritidis	Enteritidis	Enteritidis
SH17G2196	Enteritidis	Enteritidis	Enteritidis
SH17SF1131	Enteritidis	Enteritidis	Enteritidis
SH17SF1162	Enteritidis	Enteritidis	Enteritidis
SH17SF1183	Enteritidis	Enteritidis	Enteritidis
SH17SF1275	Enteritidis	Enteritidis	Enteritidis
SH17SF1625	Enteritidis	Enteritidis	Enteritidis
SH17SF1759	Enteritidis	Enteritidis	Enteritidis
STOCKlaojun54	Enteritidis	Enteritidis	Enteritidis
STOCK27	Enteritidis	Enteritidis	Enteritidis
STOCK352	Enteritidis	Enteritidis	Enteritidis
STOCK548	Enteritidis	Enteritidis	Enteritidis
STOCK556	Enteritidis	Enteritidis	Enteritidis
SH17SF1840	Enteritidis	Enteritidis	Enteritidis
SH17G2281	Enteritidis	Enteritidis	Enteritidis
SH17G2283	Enteritidis	Enteritidis	Enteritidis
SH17G2269	Enteritidis	Enteritidis	Enteritidis
SH17G2272	Enteritidis	Enteritidis	Enteritidis
SH17G2273	Enteritidis	Enteritidis	Enteritidis
SH16SF1550	Falkensee	Falkensee	Falkensee
SH09SF178	Fresno	Fresno	Fresno
SH12G0302	Galiema	Galiema	Galiema
SH11SF263	Gallinarum	Gallinarum	Gallinarum
SH11SF440	Gallinarum	Gallinarum	Gallinarum
SH17SF1171	Gallinarum	Gallinarum	Gallinarum
SH16G0146	Gaminara	Gaminara	Gaminara
SH16G1189	Gaminara	Gaminara	Gaminara
SH16SF1405	Gaminara	Gaminara	Gaminara
SH16G2090	Give	Give	Give
SH13G0991	Give	Give	Give
SH13G0992	Give	Give	Give
SH15G2386	Give	Give	Give
SH14G0719	Give	Give	Give
SH14G0725	Give	Give	Give
SH14G0766	Give	Give	Give
SH14G0767	Give	Give	Give
SH14G0768	Give	Give	Give
SH10SF276	Give	Give	Give
SH15SF387	Give	Give	Give
SH17G1919	Give	Give	Give
SH17SF1339	Give	Give	Give
SH15G1402	Goldcoast	Goldcoast	Goldcoast
SH14G1336	Goldcoast	Goldcoast	Goldcoast
SH14G1337	Goldcoast	Goldcoast	Goldcoast
SH14G1338	Goldcoast	Goldcoast	Goldcoast
SH14G1340	Goldcoast	Goldcoast	Goldcoast
SH15G1403	Goldcoast	Goldcoast	Goldcoast
SH15G1404	Goldcoast	Goldcoast	Goldcoast
SH15G1421	Goldcoast	Goldcoast	Goldcoast
SH15G1815	Goldcoast	Goldcoast	Goldcoast
SH15G2083	Goldcoast	Goldcoast	Goldcoast
SH16G1277	Goldcoast	Goldcoast	Goldcoast
SH16G1379	Goldcoast	Goldcoast	Goldcoast
SH16G1380	Goldcoast	Goldcoast	Goldcoast
SH16G1383	Goldcoast	Goldcoast	Goldcoast
SH16G1409	Goldcoast	Goldcoast	Goldcoast
SH16G1584	Goldcoast	Goldcoast	Goldcoast
SH16G1609	Goldcoast	Goldcoast	Goldcoast
SH16G1610	Goldcoast	Goldcoast	Goldcoast
SH16G1611	Goldcoast	Goldcoast	Goldcoast
SH16G1667	Goldcoast	Goldcoast	Goldcoast
SH16G1753	Goldcoast	Goldcoast	Goldcoast
SH16G1755	Goldcoast	Goldcoast	Goldcoast
SH16G1801	Goldcoast	Goldcoast	Goldcoast
SH16G2189	Goldcoast	Goldcoast	Goldcoast
SH16G2252	Goldcoast	Goldcoast	Goldcoast
SH13SF019	Goldcoast	Goldcoast	Goldcoast
SH13SF164	Goldcoast	Goldcoast	Goldcoast
SH13SF461	Goldcoast	Goldcoast	Goldcoast
SH15SF054	Goldcoast	Goldcoast	Goldcoast
SH15SF074	Goldcoast	Goldcoast	Goldcoast
SH15SF177	Goldcoast	Goldcoast	Goldcoast
SH16SF0368	Goldcoast	Goldcoast	Goldcoast
SH16SF0614	Goldcoast	Goldcoast	Goldcoast
SH16SF1524	Goldcoast	Goldcoast	Goldcoast
SH16G4737	Goldcoast	Goldcoast	Goldcoast
SH17SF439	Goldcoast	Goldcoast	Goldcoast
SH17SF513	Goldcoast	Goldcoast	Goldcoast
SH17G1588	Goldcoast	Goldcoast	Goldcoast
SH17G1737	Goldcoast	Goldcoast	Goldcoast
SH17G1781	Goldcoast	Goldcoast	Goldcoast
SH17G1854	Goldcoast	Goldcoast	Goldcoast
SH17SF1761	Goldcoast	Goldcoast	Goldcoast
SH06G110	Hadar	Hadar	Hadar
SH16G2804	Hadar	Hadar	Hadar
SH16SF1236	Hadar	Hadar	Hadar
SH17SF1632	Hadar	Hadar	Hadar
STOCK147	Hadar	Hadar	Hadar
SH15SF221	Haifa	Haifa	Haifa
SH15SF292	Haifa	Haifa	Haifa
SH16SF0347	Haifa	Haifa	Haifa
SH06G145	Havana	Havana	Havana
SH11G0003	Havana	Havana	Havana
SH12G0039	Havana	Havana	Havana
SH12G0048	Havana	Havana	Havana
SH13G1902	Havana	Havana	Havana
SH16G0774	Havana	Havana	Havana
SH16G0872	Havana	Havana	Havana
YL14T409	Havana	Havana	Havana
SH10SF084	Havana	Havana	Havana
SH12SF440	Havana	Havana	Havana
SH14SF146	Havana	Havana	Havana
SH14SF174	Havana	Havana	Havana
SH14SF176	Havana	Havana	Havana
SH14SF373	Havana	Havana	Havana
SH16SF1448	Havana	Havana	Havana
SH17SF1727	Havana	Havana	Havana
SH11G0547	Heidelberg	Heidelberg	Heidelberg
SH13SF008	Heidelberg	Heidelberg	Heidelberg
SH13SF510	Heidelberg	Heidelberg	Heidelberg
SH13SF531	Heidelberg	Heidelberg	Heidelberg
SH15SF129	Heidelberg	Heidelberg	Heidelberg
SH15SF189	Heidelberg	Heidelberg	Heidelberg
SH16SF0557	Heidelberg	Heidelberg	Heidelberg
SH16SF0558	Heidelberg	Heidelberg	Heidelberg
SH16SF0559	Heidelberg	Heidelberg	Heidelberg
SH16SF0560	Heidelberg	Heidelberg	Heidelberg
SH16SF0561	Heidelberg	Heidelberg	Heidelberg
SH16SF0562	Heidelberg	Heidelberg	Heidelberg
SH16SF0563	Heidelberg	Heidelberg	Heidelberg
SH16SF0570	Heidelberg	Heidelberg	Heidelberg
SH16SF0571	Heidelberg	Heidelberg	Heidelberg
SH16SF0572	Heidelberg	Heidelberg	Heidelberg
SH16SF0573	Heidelberg	Heidelberg	Heidelberg
SH16SF0574	Heidelberg	Heidelberg	Heidelberg
SH16SF0575	Heidelberg	Heidelberg	Heidelberg
SH16SF0576	Heidelberg	Heidelberg	Heidelberg
SH16SF0578	Heidelberg	Heidelberg	Heidelberg
SH16SF0585	Heidelberg	Heidelberg	Heidelberg
SH16SF0586	Heidelberg	Heidelberg	Heidelberg
SH16SF0601	Heidelberg	Heidelberg	Heidelberg
SH16SF0602	Heidelberg	Heidelberg	Heidelberg
SH16SF0603	Heidelberg	Heidelberg	Heidelberg
SH16SF0604	Heidelberg	Heidelberg	Heidelberg
SH16SF0605	Heidelberg	Heidelberg	Heidelberg
SH16SF0606	Heidelberg	Heidelberg	Heidelberg
SH16SF0607	Heidelberg	Heidelberg	Heidelberg
SH16SF0608	Heidelberg	Heidelberg	Heidelberg
SH15G1682	I 1,4,[5],12:b:-	I 4:b:-	I 1,4,[5],12:b:-
SH15G1698	I 1,4,[5],12:b:-	I 4:b:-	I 1,4,[5],12:b:-
SH16G3308	I 1,4,[5],12:b:-	I 4:b:-	Paratyphi B var. Java
SH16G4657	I 1,4,[5],12:b:-	I 4:b:-	Paratyphi B var. Java
SH16G4955	I 1,4,[5],12:b:-	I 4:b:-	Paratyphi B var. Java
SH13G1491	I 1,4,[5],12:i:-	I 1,4,[5],12:i:-	I 1,4,[5],12:i:-
SH10G393	I 13:y:-	I 13:y:-	I G:y:-
SH12G0540	I 13:y:-	I 13:y:-	I G:y:-
SH16G2435	I 13:y:-	I 13:y:-	I G:y:-
SH16G3914	I 13:y:-	I 13:y:-	I G:y:-
SH13G0315	I 16:l,v:-	I 16:l,v:-	I I:l,v:l,v
SH14G2066	I 45:b:-	I 45:b:-	I W:b:-
SH16SF1336	I 45:b:-	I 45:b:-	I W:b:-
SH12G0030	I X:z4,z23:-	I 47:z4,z23:-	I X:z4,z23:-
SH11SF260	I X:z4,z23:-	I 47:z4,z23:-	I X:z4,z23:-
SH17SF977	I X:z4,z23:-	I 47:z4,z23:-	I X:z4,z23:-
SH17SF1673	Idikan	Idikan	Idikan
SH12G0370	II 1,4,[5],12,[27]:a:e,n,x	II 4:l,z13,z28:-	II 1,4,[5],12,[27]:a:e,n,x
SH13G1007	II 1,4,[5],12,[27]:a:e,n,x	II 4:l,z13,z28:-	II 1,4,[5],12,[27]:a:e,n,x
SH13G1015	II 1,4,[5],12,[27]:a:e,n,x	II 4:l,z13,z28:-	II 1,4,[5],12,[27]:a:e,n,x
SH17G397	IIIa 62:z4,z23:-	IIIa 62:z4,z23:-	IIIa 62:z4,z23:-
SH16SF0001	IIIb 48:k:z35	IIIb 48:k:z35	IIIb Y:z35:z35
SH17SF700	IIIb 48:k:z35	IIIb 48:k:z35	IIIb Y:z35:z35
SH17SF818	IIIb 48:k:z35	IIIb 48:k:z35	IIIb Y:z35:z35
SH17G583	IIIb 50:k:z	IIIb 50:k:z	IIIb 50:k:z
SH17SF817	IIIb 53:l,v:e,n,x,z15	IIIb 53:l,v:e,n,x,z15	IIIb 53:l,v:e,n,x,z15
SH17SF837	IIIb 53:l,v:e,n,x,z15	IIIb 53:l,v:e,n,x,z15	IIIb 53:l,v:e,n,x,z15
SH17SF841	IIIb 53:l,v:e,n,x,z15	IIIb 53:l,v:e,n,x,z15	IIIb 53:l,v:e,n,x,z15
SH16G0051	IIIb 61:l,v:1,5,7	IIIb 61:l,v:1,5,7	IIIb 61:l,v:1,5,7
SH12G0071	Indiana	Indiana	Indiana
SH12G0075	Indiana	Indiana	Indiana
SH11G0709	Indiana	Indiana	Indiana
SH12G0076	Indiana	Indiana	Indiana
SH12G0079	Indiana	Indiana	Indiana
SH06SF07	Indiana	Indiana	Indiana
SH06SF24	Indiana	Indiana	Indiana
SH16SF0519	Indiana	Indiana	Indiana
SH16G4798	Indiana	Indiana	Indiana
SH17G1769	Indiana	Indiana	Indiana
SH17SF1065	Indiana	Indiana	Indiana
SH17SF1308	Indiana	Indiana	Indiana
SH17SF1352	Indiana	Indiana	Indiana
SH17SF1623	Indiana	Indiana	Indiana
SH18G013	Indiana	Indiana	Indiana
SH11G1343	Infantis	Infantis	Infantis
SH16G4427	Infantis	Infantis	Infantis
SH17SF1272	Infantis	Infantis	Infantis
SH17SF1338	Infantis	Infantis	Infantis
SH17SF1585	Infantis	Infantis	Infantis
SH13G1758	Isangi	Isangi	Isangi
SH13G1759	Isangi	Isangi	Isangi
SH15G1027	Isangi	Isangi	Isangi
SH16G0211	Isangi	Isangi	Isangi
SH16G3705	Isangi	Isangi	Isangi
YL13T107	Isangi	Isangi	Isangi
SH09SF098	Isangi	Isangi	Isangi
SH12SF239	Isangi	Isangi	Isangi
SH14SF267	Isangi	Isangi	Isangi
SH14SF278	Isangi	Isangi	Isangi
SH15SF267	Isangi	Isangi	Isangi
SH16SF0010	Isangi	Isangi	Isangi
SH16G4253	Isangi	Isangi	Isangi
SH17G1138	Isangi	Isangi	Isangi
SH17SF976	Isangi	Isangi	Isangi
SH17SF978	IV [1],44:z4,z32:-	IV [1],44:z4,z32:-	IV O:57:z4,z32:-
SH12SF246	IV 1,40:z4,z23:-	IV -:z4,z23:-	IV 1,40:z4,z23:-
SH12G0587	IV 43:z4,z23:-	IV 43:z4,z23:-	IV 43:z4,z23:-
SH12SF425	IV 43:z4,z23:-	IV 43:z4,z23:-	IV 43:z4,z23:-
SH16G0575	Jangwani	Jangwani	Jangwani
SH16G0611	Jangwani	Jangwani	Jangwani
SH16G0613	Jangwani	Jangwani	Jangwani
SH16G1668	Jangwani	Jangwani	Jangwani
SH16SF1128	Jangwani	Jangwani	Jangwani
SH17SF358	Jangwani	Jangwani	Jangwani
SH14G0276	Javiana	Javiana	Javiana
SH12G0923	Javiana	Javiana	Javiana
SH14G0460	Javiana	Itami	Javiana
SH10SF127	Javiana	Javiana	Javiana
SH16G4319	Javiana	Javiana	Javiana
SH16G4639	Javiana	Javiana	Javiana
SH17G1197	Javiana	Javiana	Javiana
SH17G1874	Javiana	Javiana	Javiana
SH12SF027	Jerusalem	Jerusalem	Jerusalem
SH12SF264	Jerusalem	Jerusalem	Jerusalem
SH14SF136	Johannesburg	Johannesburg	Johannesburg
SH14SF137	Johannesburg	Johannesburg	Johannesburg
SH15SF651	Kaolack	Kaolack	Kaolack
SH16SF0632	Kaolack	Kaolack	Kaolack
SH16SF0635	Kaolack	Kaolack	Kaolack
SH17G367	Kaolack	Kaolack	Kaolack
SH16G0909	Kedougou	Kedougou	Kedougou
SH16G2089	Kedougou	Kedougou	Kedougou
SH10SF214	Kedougou	Kedougou	Kedougou
SH10SF220	Kedougou	Kedougou	Kedougou
SH10SF305	Kedougou	Kedougou	Kedougou
SH16SF0070	Kedougou	Kedougou	Kedougou
SH16SF1059	Kedougou	Kedougou	Kedougou
SH15G1956	Kentucky	Kentucky	Kentucky
SH16G1009	Kentucky	Kentucky	Kentucky
SH16G3955	Kentucky	Kentucky	Kentucky
SH17G1653	Kentucky	Kentucky	Kentucky
SH17G1709	Kentucky	Kentucky	Kentucky
SH17G1968	Kentucky	Kentucky	Kentucky
SH17G2198	Kentucky	Kentucky	Kentucky
SH17SF1263	Kentucky	Kentucky	Kentucky
SH17SF1277	Kentucky	Kentucky	Kentucky
SH17G2280	Kentucky	Kentucky	Kentucky
SH16G3528	Kintambo	Kintambo	Kintambo
SH16G3602	Kintambo	Kintambo	Kintambo
SH15G2401	Kottbus	Kottbus	Kottbus
SH17G440	Kottbus	Kottbus	Kottbus
SH17G1682	Kottbus	Kottbus	Kottbus
SH13G1392	Krefeld	Krefeld	Langensalza
SH16G1315	Krefeld	Krefeld	Langensalza
SH16G1763	Krefeld	Krefeld	Langensalza
SH16G1764	Krefeld	Krefeld	Langensalza
SH16G2310	Krefeld	Krefeld	Langensalza
SH16G3777	Krefeld	Krefeld	Langensalza
SH16SF0131	Krefeld	Krefeld	Langensalza
SH16SF0132	Krefeld	Krefeld	Langensalza
SH17G043	Krefeld	Krefeld	Langensalza
SH10G077	Larochelle	Larochelle	Larochelle
SH17SF1796	Lexington	Lexington	Lexington
SH13SF685	Lille	Lille	Lille
SH16SF0054	Lille	Lille	Lille
SH17G1814	Litchfield	Litchfield	Litchfield
SH17G1825	Litchfield	Litchfield	Litchfield
SH17SF1349	Litchfield	Litchfield	Litchfield
SH09G224	Liverpool	Liverpool	Liverpool
SH16G1635	Liverpool	Liverpool	Liverpool
SH16G3539	Liverpool	Liverpool	Liverpool
SH11SF364	Liverpool	Liverpool	Liverpool
SH12SF210	Liverpool	Liverpool	Liverpool
SH12SF307	Liverpool	Liverpool	Liverpool
SH13SF863	Liverpool	Liverpool	Liverpool
SH14SF355	Liverpool	Liverpool	Liverpool
SH15SF463	Liverpool	Liverpool	Liverpool
SH15SF610	Liverpool	Liverpool	Liverpool
SH17G103	Liverpool	Liverpool	Liverpool
SH17G261	Liverpool	Liverpool	Liverpool
SH17G316	Liverpool	Liverpool	Liverpool
SH17G1031	Liverpool	Liverpool	Liverpool
SH17G1136	Liverpool	Liverpool	Liverpool
SH17SF1015	Liverpool	Liverpool	Liverpool
SH17SF1041	Liverpool	Liverpool	Liverpool
SH17G1764	Liverpool	Liverpool	Liverpool
SH16G0712	Livingstone	Livingstone	Livingstone
SH16G0713	Livingstone	Livingstone	Livingstone
SH15G2506	Livingstone	Livingstone	Livingstone
SH11G0209	Livingstone	Livingstone	Livingstone
SH09SF181	Livingstone	Livingstone	Livingstone
SH12SF221	Livingstone	Livingstone	Livingstone
SH13SF392	Livingstone	Livingstone	Livingstone
SH13SF847	Livingstone	Livingstone	Livingstone
SH13SF853	Livingstone	Livingstone	Livingstone
SH14SF101	Livingstone	Livingstone	Livingstone
SH14SF382	Livingstone	Livingstone	Livingstone
SH15SF024	Livingstone	Livingstone	Livingstone
SH16SF0239	Livingstone	Livingstone	Livingstone
SH16G5119	Livingstone	Livingstone	Livingstone
SH17SF819	Livingstone	Livingstone	Livingstone
SH17SF1350	Livingstone	Livingstone	Livingstone
SH16G3606	Llandoff	Llandoff	Llandoff
SH16G2105	London	London	London
SH16G2214	London	London	London
SH16G3267	London	London	London
SH15G2431	London	London	London
SH15G2433	London	London	London
SH15G0170	London	London	London
SH15G0275	London	London	London
SH16G1470	London	London	London
SH17G1655	London	London	London
SH17G1659	London	London	London
SH17G1991	London	London	London
SH17G2012	London	London	London
SH17SF1274	London	London	London
SH17SF1588	London	London	London
SH15G0116	Manhattan	Manhattan	Manhattan
YL14T286	Manhattan	Manhattan	Manhattan
SH13G1710	Manhattan	Manhattan	Manhattan
SH17G1647	Manhattan	Manhattan	Manhattan
SH12G1108	Mbandaka	Mbandaka	Mbandaka
SH17G1863	Mbandaka	Mbandaka	Mbandaka
SH17G1974	Mbandaka	Mbandaka	Mbandaka
SH17G1999	Mbandaka	Mbandaka	Mbandaka
SH17SF1276	Mbandaka	Mbandaka	Mbandaka
SH16G3168	Meleagridis	Meleagridis	Meleagridis
SH10G424	Meleagridis	Meleagridis	Meleagridis
SH17G1897	Meleagridis	Meleagridis	Meleagridis
SH17SF1312	Meleagridis	Meleagridis	Meleagridis
SH17G1179	Mgulani	Mgulani	Mgulani
SH16XXB9	Miami	Miami	Paratyphi A
SH16G0714	Miami	Miami	Sendai
SH16GXXB929	Miami	Miami	Paratyphi A
SH13G1384	Mikawasima	Mikawasima	Mikawasima
SH16G4269	Mikawasima	Mikawasima	Mikawasima
SH15SF171	Minnesota	Minnesota	Minnesota
SH17SF219	Minnesota	Minnesota	Minnesota
SH13G0446	Molade	Molade	Molade
YL14T291	Molade	Molade	Molade
YL14T293	Molade	Molade	Molade
SH16G3850	Molade	Molade	Molade
SH08G045	Moualine	Moualine	Moualine
SH08G143	Moualine	Moualine	Moualine
SH11G1314	Moualine	Moualine	Moualine
SH13G1805	Moualine	Moualine	Moualine
SH10SF143	Moualine	Moualine	Moualine
SH16G3959	Moualine	Moualine	Moualine
SH16G3790	Mountpleasant	Mountpleasant	Mountpleasant
SH08G196	Muenchen	Muenchen	Muenchen
SH12G1024	Muenchen	Muenchen	Muenchen
SH11SF207	Muenchen	Muenchen	Muenchen
SH14SF220	Muenchen	Muenchen	Muenchen
SH16SF0308	Muenchen	Muenchen	Muenchen
SH16SF0980	Muenchen	Muenchen	Muenchen
SH16SF1516	Muenchen	Muenchen	Muenchen
SH11G1236	Muenster	Muenster	Muenster
SH16SF0002	Muenster	Muenster	Muenster
SH17G1644	Muenster	Muenster	Muenster
SH17SF1107	Muenster	Muenster	Muenster
SH16G1522	Narashino	Narashino	Narashino|Leith
SH16G1971	Newport	Newport	Newport
SH16G2213	Newport	Newport	Newport
SH16G3550	Newport	Newport	Newport
SH16G4198	Newport	Newport	Newport
SH17G547	Newport	Newport	Newport
SH17G1870	Newport	Newport	Newport
SH17G1964	Newport	Newport	Newport
SH18G001	Newport	Newport	Newport
SH10G346	Ohio	Ohio	Ohio
SH15G0885	Ohio	Ohio	Ohio
SH11SF427	Ohio	Ohio	Ohio
SH14G1796	Okatie	Okatie	Newyork
SH13G0597	Oranienburg	Oranienburg	Oranienburg
SH13G0645	Oranienburg	Oranienburg	Oranienburg
SH13G1314	Oranienburg	Oranienburg	Oranienburg
SH14G1410	Oranienburg	Oranienburg	Oranienburg
SH16G0331	Oranienburg	Oranienburg	Oranienburg
SH16G1243	Oranienburg	Oranienburg	Oranienburg
SH16G1493	Oranienburg	Oranienburg	Oranienburg
SH16G1804	Oranienburg	Oranienburg	Oranienburg
YL13T270	Oranienburg	Oranienburg	Oranienburg
SH13SF184	Oranienburg	Oranienburg	Oranienburg
SH13SF722	Oranienburg	Oranienburg	Oranienburg
SH13SF723	Oranienburg	Oranienburg	Oranienburg
SH16G4436	Oranienburg	Oranienburg	Oranienburg
SH16G4564	Oranienburg	Oranienburg	Oranienburg
SH17G1649	Oranienburg	Oranienburg	Oranienburg
SH17SF1054	Orion	Orion	Orion
SH16SF1551	Ouakam	Ouakam	Ouakam
SH11G0679	Panama	Panama	Panama
SH13G0020	Panama	Panama	Panama
SH10G204	Paratyphi A	Paratyphi A	Paratyphi A
SH10G635	Paratyphi A	Paratyphi A	Paratyphi A
SH11G0390	Paratyphi A	Paratyphi A	Paratyphi A
SH11G0781	Paratyphi A	Paratyphi A	Paratyphi A
SH15G2346	Paratyphi A	Paratyphi A	Paratyphi A
SH15G2439	Paratyphi A	Paratyphi A	Paratyphi A
SH15G2548	Paratyphi A	Paratyphi A	Paratyphi A
SH15G2557	Paratyphi A	Paratyphi A	Paratyphi A
SH12G0008	Paratyphi A	Paratyphi A	Paratyphi A
SH13G1004	Paratyphi A	Paratyphi A	Paratyphi A
SH13G1905	Paratyphi A	Paratyphi A	Paratyphi A
SH15G0319	Paratyphi A	Paratyphi A	Paratyphi A
SH15G2438	Paratyphi A	Paratyphi A	Paratyphi A
SH16G3414	Paratyphi A	Paratyphi A	Paratyphi A
SH16G5063	Paratyphi A	Paratyphi A	Paratyphi A
SH16G5066	Paratyphi A	I -:a:-	Paratyphi A
SH16G5106	Paratyphi A	Paratyphi A	Paratyphi A
SH17G098	Paratyphi A	Paratyphi A	Paratyphi A
SH17G292	Paratyphi A	Paratyphi A	Paratyphi A
SH17G424	Paratyphi A	Paratyphi A	Paratyphi A
SH17G458	Paratyphi A	Paratyphi A	Paratyphi A
SH17G459	Paratyphi A	Paratyphi A	Paratyphi A
SH17G465	Paratyphi A	Paratyphi A	Paratyphi A
SH17G466	Paratyphi A	Paratyphi A	Paratyphi A
SH17G1878	Paratyphi A	Paratyphi A	Paratyphi A
SH15G1763	Paratyphi B	Paratyphi B var. Java	Paratyphi B
SH10G638	Paratyphi B	Paratyphi B	Paratyphi B
SH11G0446	Paratyphi B	Paratyphi B	Paratyphi B
SH13G0150	Paratyphi B	Paratyphi B var. Java	Paratyphi B
SH15G1759	Paratyphi B	Paratyphi B var. Java	Paratyphi B
SH15G1841	Paratyphi B	Paratyphi B var. Java	Paratyphi B
SH15G1883	Paratyphi B	Paratyphi B var. Java	Paratyphi B
SH15G1891	Paratyphi B	Paratyphi B var. Java	Paratyphi B
SH15G2070	Paratyphi B	Paratyphi B	Paratyphi B
SH16G0260	Paratyphi B	Paratyphi B	Paratyphi B
SH16G3159	Paratyphi B	Paratyphi B	Paratyphi B
SH14SF018	Paratyphi B	Paratyphi B	Paratyphi B
SH16SF1222	Paratyphi B	Paratyphi B	Paratyphi B
SH16G4044	Paratyphi B	Paratyphi B var. Java	Paratyphi B
SH16G5105	Paratyphi B	Paratyphi B	Paratyphi B
SH16G5113	Paratyphi B	Paratyphi B	Paratyphi B
SH11G1177	Paratyphi B var. Java	I 4:b:-	Paratyphi B var. Java
SH11G1186	Paratyphi B var. Java	Paratyphi B var. Java	Paratyphi B var. Java
SH05Q13	Paratyphi B var. Java	I 4:b:-	Paratyphi B var. Java
SH05Q38	Paratyphi B var. Java	I 4:b:-	Paratyphi B var. Java
SH06G006	Paratyphi B var. Java	I 4:b:-	Paratyphi B var. Java
SH07G087	Paratyphi B var. Java	I 4:b:-	Paratyphi B var. Java
SH07Q22	Paratyphi B var. Java	I 4:b:-	Paratyphi B var. Java
SH07Q46	Paratyphi B var. Java	I 4:b:-	Paratyphi B var. Java
SH08JA08	Paratyphi B var. Java	I 4:b:-	Paratyphi B var. Java
SH08JA50	Paratyphi B var. Java	I 4:b:-	Paratyphi B var. Java
SH08Q16	Paratyphi B var. Java	Paratyphi B var. Java	Paratyphi B var. Java
SH08Q17	Paratyphi B var. Java	Paratyphi B var. Java	Paratyphi B var. Java
SH10G104	Paratyphi B var. Java	Paratyphi B var. Java	Paratyphi B var. Java
SH10G187	Paratyphi B var. Java	Paratyphi B var. Java	Paratyphi B var. Java
SH10G189	Paratyphi B var. Java	Paratyphi B var. Java	Paratyphi B var. Java
SH10G298	Paratyphi B var. Java	I 4:b:-	Paratyphi B var. Java
SH10G652	Paratyphi B var. Java	I 4:b:-	Paratyphi B var. Java
SH10G685	Paratyphi B var. Java	I 4:b:-	Paratyphi B var. Java
SH11G0085	Paratyphi B var. Java	I 4:b:-	Paratyphi B var. Java
SH11G0200	Paratyphi B var. Java	I 4:b:-	Paratyphi B var. Java
SH11G0342	Paratyphi B var. Java	I 4:b:-	Paratyphi B var. Java
SH11G0916	Paratyphi B var. Java	I 4:b:-	Paratyphi B var. Java
SH11G1116	Paratyphi B var. Java	Paratyphi B var. Java	Paratyphi B var. Java
SH11G1154	Paratyphi B var. Java	I 4:b:-	Paratyphi B var. Java
SH11G1155	Paratyphi B var. Java	I 4:b:-	Paratyphi B var. Java
SH11G1183	Paratyphi B var. Java	Paratyphi B var. Java	Paratyphi B var. Java
SH11G1184	Paratyphi B var. Java	Paratyphi B var. Java	Paratyphi B var. Java
SH11G1185	Paratyphi B var. Java	Paratyphi B var. Java	Paratyphi B var. Java
SH11G1201	Paratyphi B var. Java	Paratyphi B var. Java	Paratyphi B var. Java
SH11G1204	Paratyphi B var. Java	Paratyphi B var. Java	Paratyphi B var. Java
SH11G1206	Paratyphi B var. Java	I 4:b:-	Paratyphi B var. Java
SH12G0218	Paratyphi B var. Java	I 4:b:-	Paratyphi B var. Java
SH12G0251	Paratyphi B var. Java	I 4:b:-	Paratyphi B var. Java
SH12G0524	Paratyphi B var. Java	I 4:b:-	Paratyphi B var. Java
SH12G0812	Paratyphi B var. Java	I 4:b:-	Paratyphi B var. Java
SH13G0068	Paratyphi B var. Java	I 4:b:-	Paratyphi B var. Java
SH13G0155	Paratyphi B var. Java	I 4:b:-	Paratyphi B var. Java
SH13G0363	Paratyphi B var. Java	I 4:b:-	Paratyphi B var. Java
SH13G0397	Paratyphi B var. Java	I 4:b:-	Paratyphi B var. Java
SH13G0721	Paratyphi B var. Java	Paratyphi B var. Java	Paratyphi B var. Java
SH13G0790	Paratyphi B var. Java	Paratyphi B var. Java	Paratyphi B var. Java
SH13G1400	Paratyphi B var. Java	I 4:b:-	Paratyphi B var. Java
SH13G1401	Paratyphi B var. Java	I 4:b:-	Paratyphi B var. Java
SH13G1443	Paratyphi B var. Java	I 4:b:-	Paratyphi B var. Java
SH13G1483	Paratyphi B var. Java	I 4:b:-	Paratyphi B var. Java
SH13G1510	Paratyphi B var. Java	Paratyphi B var. Java	Paratyphi B var. Java
SH13G1523	Paratyphi B var. Java	I 4:b:-	Paratyphi B var. Java
SH13G1646	Paratyphi B var. Java	I 4:b:-	Paratyphi B var. Java
SH13G1869	Paratyphi B var. Java	I 4:b:-	Paratyphi B var. Java
SH13G1894	Paratyphi B var. Java	I 4:b:-	Paratyphi B var. Java
SH13G1930	Paratyphi B var. Java	I 4:b:-	Paratyphi B var. Java
SH14G0093	Paratyphi B var. Java	I 4:b:-	Paratyphi B var. Java
SH14G0094	Paratyphi B var. Java	I 4:b:-	Paratyphi B var. Java
SH14G0432	Paratyphi B var. Java	Paratyphi B var. Java	Paratyphi B var. Java
SH14G0491	Paratyphi B var. Java	I 4:b:-	Paratyphi B var. Java
SH14G0630	Paratyphi B var. Java	I 4:b:-	Paratyphi B var. Java
SH14G0967	Paratyphi B var. Java	I 4:b:-	Paratyphi B var. Java
SH14G1054	Paratyphi B var. Java	I 4:b:-	Paratyphi B var. Java
SH14G1517	Paratyphi B var. Java	I 4:b:-	Paratyphi B var. Java
SH15G0042	Paratyphi B var. Java	I 4:b:-	Paratyphi B var. Java
SH15G0358	Paratyphi B var. Java	I 4:b:-	Paratyphi B var. Java
SH15G0492	Paratyphi B var. Java	I 4:b:-	Paratyphi B var. Java
SH15G0493	Paratyphi B var. Java	I 4:b:-	Paratyphi B var. Java
SH15G0604	Paratyphi B var. Java	Paratyphi B var. Java	Paratyphi B var. Java
SH15G0619	Paratyphi B var. Java	I 4:b:-	Paratyphi B var. Java
SH15G0924	Paratyphi B var. Java	I 4:b:-	Paratyphi B var. Java
SH15G1071	Paratyphi B var. Java	Paratyphi B var. Java	Paratyphi B var. Java
SH15G1072	Paratyphi B var. Java	Paratyphi B var. Java	Paratyphi B var. Java
SH15G1073	Paratyphi B var. Java	Paratyphi B var. Java	Paratyphi B var. Java
SH15G1074	Paratyphi B var. Java	Paratyphi B var. Java	Paratyphi B var. Java
SH15G1075	Paratyphi B var. Java	Paratyphi B var. Java	Paratyphi B var. Java
SH15G1076	Paratyphi B var. Java	Paratyphi B var. Java	Paratyphi B var. Java
SH15G1762	Paratyphi B var. Java	Paratyphi B var. Java	Paratyphi B var. Java
SH15G1874	Paratyphi B var. Java	Paratyphi B var. Java	Paratyphi B var. Java
SH15G2044	Paratyphi B var. Java	I 4:b:-	Paratyphi B var. Java
SH15G2069	Paratyphi B var. Java	I 4:b:-	Paratyphi B var. Java
SH16G0258	Paratyphi B var. Java	I 4:b:-	Paratyphi B var. Java
SH16G0259	Paratyphi B var. Java	I 4:b:-	Paratyphi B var. Java
SH16G0332	Paratyphi B var. Java	I 4:b:-	Paratyphi B var. Java
SH16G0333	Paratyphi B var. Java	I 4:b:-	Paratyphi B var. Java
SH16G0486	Paratyphi B var. Java	I 4:b:-	Paratyphi B var. Java
SH16G1308	Paratyphi B var. Java	Paratyphi B var. Java	Paratyphi B var. Java
SH16G1465	Paratyphi B var. Java	Paratyphi B var. Java	Paratyphi B var. Java
SH16G1586	Paratyphi B var. Java	I 4:b:-	Paratyphi B var. Java
SH16G1901	Paratyphi B var. Java	Paratyphi B var. Java	Paratyphi B var. Java
SH16G1976	Paratyphi B var. Java	I 4:b:-	Paratyphi B var. Java
SH16G1997	Paratyphi B var. Java	Paratyphi B var. Java	Paratyphi B
SH16G1999	Paratyphi B var. Java	Paratyphi B var. Java	Paratyphi B var. Java
SH16G2000	Paratyphi B var. Java	Paratyphi B var. Java	Paratyphi B
SH16G2005	Paratyphi B var. Java	Paratyphi B var. Java	Paratyphi B var. Java
SH16G2008	Paratyphi B var. Java	Paratyphi B var. Java	Paratyphi B var. Java
SH16G2493	Paratyphi B var. Java	I 4:b:-	Paratyphi B var. Java
SH16G2687	Paratyphi B var. Java	I 4:b:-	Paratyphi B var. Java
SH16G2719	Paratyphi B var. Java	I 4:b:-	Paratyphi B var. Java
SH16G2759	Paratyphi B var. Java	Paratyphi B var. Java	Paratyphi B var. Java
SH16G3004	Paratyphi B var. Java	Paratyphi B var. Java	Paratyphi B var. Java
SH16G3284	Paratyphi B var. Java	Paratyphi B var. Java	Paratyphi B var. Java
YL13T077	Paratyphi B var. Java	I 4:b:-	Paratyphi B var. Java
YL13T217	Paratyphi B var. Java	I 4:b:-	Paratyphi B var. Java
SH07SF25	Paratyphi B var. Java	I 4:b:-	Paratyphi B var. Java
SH07SF26	Paratyphi B var. Java	I 4:b:-	Paratyphi B var. Java
SH07SF31	Paratyphi B var. Java	I 4:b:-	Paratyphi B var. Java
SH08SF066	Paratyphi B var. Java	Paratyphi B var. Java	Paratyphi B var. Java
SH10SF058	Paratyphi B var. Java	I 4:b:-	Paratyphi B var. Java
SH10SF147	Paratyphi B var. Java	Paratyphi B var. Java	Paratyphi B var. Java
SH10SF253	Paratyphi B var. Java	I 4:b:-	Paratyphi B var. Java
SH12SF183	Paratyphi B var. Java	I 4:b:-	Paratyphi B var. Java
SH12SF422	Paratyphi B var. Java	I 4:b:-	Paratyphi B var. Java
SH13SF187	Paratyphi B var. Java	I 4:b:-	Paratyphi B var. Java
SH13SF200	Paratyphi B var. Java	I 4:b:-	Paratyphi B var. Java
SH13SF205	Paratyphi B var. Java	I 4:b:-	Paratyphi B var. Java
SH13SF369	Paratyphi B var. Java	I 4:b:-	Paratyphi B var. Java
SH13SF373	Paratyphi B var. Java	I 4:b:-	Paratyphi B var. Java
SH13SF622	Paratyphi B var. Java	I 4:b:-	Paratyphi B var. Java
SH13SF943	Paratyphi B var. Java	I 4:b:-	Paratyphi B var. Java
SH14SF052	Paratyphi B var. Java	I 4:b:-	Paratyphi B var. Java
SH14SF097	Paratyphi B var. Java	I 4:b:-	Paratyphi B var. Java
SH14SF322	Paratyphi B var. Java	I 4:b:-	Paratyphi B var. Java
SH14SF435	Paratyphi B var. Java	I 4:b:-	Paratyphi B var. Java
SH14SF438	Paratyphi B var. Java	I 4:b:-	Paratyphi B var. Java
SH16SF0236	Paratyphi B var. Java	I 4:b:-	Paratyphi B var. Java
SH16SF0268	Paratyphi B var. Java	I 4:b:-	Paratyphi B var. Java
SH16SF0289	Paratyphi B var. Java	I 4:b:-	Paratyphi B var. Java
SH16G4026	Paratyphi B var. Java	Paratyphi B var. Java	Paratyphi B var. Java
SH16G4112	Paratyphi B var. Java	I 4:b:-	Paratyphi B var. Java
SH16G4230	Paratyphi B var. Java	Paratyphi B var. Java	Paratyphi B var. Java
SH16G4361	Paratyphi B var. Java	I 4:b:-	Paratyphi B var. Java
SH16G5114	Paratyphi B var. Java	Paratyphi B	Paratyphi B var. Java
SH17G033	Paratyphi B var. Java	I 4:b:-	Paratyphi B var. Java
SH17G147	Paratyphi B var. Java	I 4:b:-	Paratyphi B var. Java
SH17G520	Paratyphi B var. Java	Paratyphi B var. Java	Paratyphi B var. Java
SH17G868	Paratyphi B var. Java	I 4:b:-	Paratyphi B var. Java
SH17G1811	Paratyphi B var. Java	I 4:b:-	Paratyphi B var. Java
STOCK174	Paratyphi B var. Java	I 4:b:-	Paratyphi B var. Java
STOCK175	Paratyphi B var. Java	Paratyphi B var. Java	Paratyphi B var. Java
SH17G2276	Paratyphi B var. Java	I 4:b:-	Paratyphi B var. Java
SH06G010	Pomona	Pomona	Pomona
SH06G043	Pomona	Pomona	Pomona
SH07Q06	Pomona	Pomona	Pomona
SH08G018	Pomona	Pomona	Pomona
SH09G027	Pomona	Pomona	Pomona
SH09Q07	Pomona	Pomona	Pomona
SH10G565	Pomona	Pomona	Pomona
SH11G0675	Pomona	Pomona	Pomona
SH11G0676	Pomona	Pomona	Pomona
SH11G0687	Pomona	Pomona	Pomona
SH11G0688	Pomona	Pomona	Pomona
SH11G1069	Pomona	Pomona	Pomona
SH11G1080	Pomona	Pomona	Pomona
SH13G1396	Pomona	Pomona	Pomona
SH14G1729	Pomona	Pomona	Pomona
SH15G2029	Pomona	Pomona	Pomona
SH15G2132	Pomona	Pomona	Pomona
SH16G0797	Pomona	Pomona	Pomona
SH16G1402	Pomona	Pomona	Pomona
SH16G1601	Pomona	Pomona	Pomona
SH16G1618	Pomona	Pomona	Pomona
SH16G1874	Pomona	Pomona	Pomona
SH16G1875	Pomona	Pomona	Pomona
SH16G2039	Pomona	Pomona	Pomona
SH16G2454	Pomona	Pomona	Pomona
SH16G3392	Pomona	Pomona	Pomona
SH16G3481	Pomona	Pomona	Pomona
SH16G3482	Pomona	Pomona	Pomona
SH16G3492	Pomona	Pomona	Pomona
YL13T148	Pomona	Pomona	Pomona
SH08SF070	Pomona	Pomona	Pomona
SH08SF140	Pomona	Pomona	Pomona
SH08SF141	Pomona	Pomona	Pomona
SH10SF124	Pomona	Pomona	Pomona
SH10SF210	Pomona	Pomona	Pomona
SH10SF213	Pomona	Pomona	Pomona
SH10SF278	Pomona	Pomona	Pomona
SH10SF283	Pomona	Pomona	Pomona
SH11SF043	Pomona	Pomona	Pomona
SH11SF448	Pomona	Pomona	Pomona
SH12SF080	Pomona	Pomona	Pomona
SH12SF178	Pomona	Pomona	Pomona
SH13SF045	Pomona	Pomona	Pomona
SH13SF300	Pomona	Pomona	Pomona
SH13SF464	Pomona	Pomona	Pomona
SH13SF465	Pomona	Pomona	Pomona
SH14SF179	Pomona	Pomona	Pomona
SH15SF039	Pomona	Pomona	Pomona
SH16SF0310	Pomona	Pomona	Pomona
SH06Q58	Pomona	Pomona	Pomona
SH17G189	Pomona	Pomona	Pomona
SH17G641	Pomona	Pomona	Pomona
SH17G1178	Pomona	Pomona	Pomona
STOCK162	Pomona	Pomona	Pomona
STOCK163	Pomona	Pomona	Pomona
SH13G1681	Potsdam	Potsdam	Potsdam
SH16G2835	Potsdam	Potsdam	Potsdam
STOCK123	Putten	I -:d:l,w	Putten
SH17SF972	Ramatgan	Ramatgan	Ramatgan
SH16G1964	Rissen	Rissen	Rissen
SH16G2117	Rissen	Rissen	Rissen
SH13G0500	Rissen	Rissen	Rissen
SH15G2486	Rissen	Rissen	Rissen
SH15G2487	Rissen	Rissen	Rissen
SH15G2494	Rissen	Rissen	Rissen
SH16G3192	Rissen	Rissen	Rissen
SH16G3396	Rissen	Rissen	Rissen
SH17G1186	Rissen	Rissen	Rissen
SH17SF349	Rissen	Rissen	Rissen
SH17G1587	Rissen	Rissen	Rissen
SH17G1600	Rissen	Rissen	Rissen
SH17G1613	Rissen	Rissen	Rissen
SH17G1839	Rissen	Rissen	Rissen
SH17G1875	Rissen	Rissen	Rissen
SH17G2014	Rissen	Rissen	Rissen
SH17SF1287	Rissen	Rissen	Rissen
SH17SF1763	Rissen	Rissen	Rissen
SH13G1682	Roodepoort	Roodepoort	Roodepoort
SH13G2046	Saintpaul	Saintpaul	Saintpaul
SH13SF502	Saintpaul	Saintpaul	Saintpaul
SH15G1878	Saintpaul	Saintpaul	Saintpaul
SH15G2460	Saintpaul	Saintpaul	Saintpaul
SH17G1190	Saintpaul	Saintpaul	Saintpaul
SH17G1992	Saintpaul	Saintpaul	Saintpaul
SH17G1998	Saintpaul	Saintpaul	Saintpaul
SH17SF1624	Saintpaul	Saintpaul	Saintpaul
SH09SF036	Sandiego	Sandiego	Sandiego
SH09SF040	Sandiego	Sandiego	Sandiego
SH10SF145	Sandiego	Sandiego	Sandiego
SH16G3947	Sandiego	Sandiego	Sandiego
SH16G4023	Sandiego	Sandiego	Sandiego
SH17SF367	Sandiego	Sandiego	Sandiego
SH15G2533	Schwarzengrund	Schwarzengrund	Schwarzengrund
SH16G1818	Schwarzengrund	Schwarzengrund	Schwarzengrund
SH16G3364	Schwarzengrund	Schwarzengrund	Schwarzengrund
SH06SF13	Schwarzengrund	Schwarzengrund	Schwarzengrund
SH07SF37	Schwarzengrund	Schwarzengrund	Schwarzengrund
SH08SF011	Schwarzengrund	Schwarzengrund	Schwarzengrund
SH08SF028	Schwarzengrund	Schwarzengrund	Schwarzengrund
SH10SF202	Schwarzengrund	Schwarzengrund	Schwarzengrund
SH11SF354	Schwarzengrund	Schwarzengrund	Schwarzengrund
SH12SF226	Schwarzengrund	Schwarzengrund	Schwarzengrund
SH13SF044	Schwarzengrund	Schwarzengrund	Schwarzengrund
SH13SF068	Schwarzengrund	Schwarzengrund	Schwarzengrund
SH13SF070	Schwarzengrund	Schwarzengrund	Schwarzengrund
SH13SF686	Schwarzengrund	Schwarzengrund	Schwarzengrund
SH14SF245	Schwarzengrund	Schwarzengrund	Schwarzengrund
SH15SF012	Schwarzengrund	Schwarzengrund	Schwarzengrund
SH15SF026	Schwarzengrund	Schwarzengrund	Schwarzengrund
SH15SF428	Schwarzengrund	Schwarzengrund	Schwarzengrund
SH15SF591	Schwarzengrund	Schwarzengrund	Schwarzengrund
SH16SF0015	Schwarzengrund	Schwarzengrund	Schwarzengrund
SH16SF0021	Schwarzengrund	Schwarzengrund	Schwarzengrund
SH16SF0879	Schwarzengrund	Schwarzengrund	Schwarzengrund
SH16SF1137	Schwarzengrund	Schwarzengrund	Schwarzengrund
SH16SF1552	Schwarzengrund	Schwarzengrund	Schwarzengrund
SH17G1802	Schwarzengrund	Schwarzengrund	Schwarzengrund
SH17G1985	Schwarzengrund	Schwarzengrund	Schwarzengrund
SH13SF251	Schwarzengrund	Schwarzengrund	Schwarzengrund
SH06G062	Senftenberg	Senftenberg	Senftenberg
SH06G072	Senftenberg	Senftenberg	Senftenberg
SH06G076	Senftenberg	Senftenberg	Senftenberg
SH06G099	Senftenberg	Senftenberg	Senftenberg
SH06G113	Senftenberg	Senftenberg	Senftenberg
SH06G130	Senftenberg	Senftenberg	Senftenberg
SH06G134	Senftenberg	Senftenberg	Senftenberg
SH06G139	Senftenberg	Senftenberg	Senftenberg
SH06G151	Senftenberg	Senftenberg	Senftenberg
SH06G153	Senftenberg	Senftenberg	Senftenberg
SH06G160	Senftenberg	Senftenberg	Senftenberg
SH07G082	Senftenberg	Senftenberg	Senftenberg
SH07Q01	Senftenberg	Senftenberg	Senftenberg
SH07Q23	Senftenberg	Senftenberg	Senftenberg
SH08G170	Senftenberg	Senftenberg	Senftenberg
SH11G0952	Senftenberg	Senftenberg	Senftenberg
SH15G0760	Senftenberg	Senftenberg	Senftenberg
SH16G0005	Senftenberg	Senftenberg	Senftenberg
SH16G1742	Senftenberg	Senftenberg	Senftenberg
YL13T149	Senftenberg	Senftenberg	Senftenberg
SH09SF118	Senftenberg	Senftenberg	Senftenberg
SH12SF170	Senftenberg	Senftenberg	Senftenberg
SH13SF357	Senftenberg	Senftenberg	Senftenberg
SH13SF372	Senftenberg	Senftenberg	Senftenberg
SH13SF031	Senftenberg	Senftenberg	Senftenberg
SH16SF0241	Senftenberg	Senftenberg	Senftenberg
SH16SF0244	Senftenberg	Senftenberg	Senftenberg
SH17G1689	Senftenberg	Senftenberg	Senftenberg
SH17G1832	Senftenberg	Senftenberg	Senftenberg
SH17G1933	Senftenberg	Senftenberg	Senftenberg
SH18G023	Senftenberg	Senftenberg	Senftenberg
SH16G2777	Stanley	Stanley	Stanley
SH17G1599	Stanley	Stanley	Stanley
SH17G1815	Tennessee	Tennessee	Tennessee
SH17G606	Thompson	Thompson	Thompson
SH15G1825	Thompson	Thompson	Thompson
SH15G2381	Thompson	Thompson	Thompson
SH13G0172	Thompson	Thompson	Thompson
SH16G3503	Thompson	Thompson	Thompson
SH13SF708	Thompson	Thompson	Thompson
SH14SF388	Thompson	Thompson	Thompson
SH14SF440	Thompson	Thompson	Thompson
SH17SF362	Thompson	Thompson	Thompson
SH17SF566	Thompson	Thompson	Thompson
SH17G1792	Thompson	Thompson	Thompson
SH17G1857	Thompson	Thompson	Thompson
SH17G2197	Thompson	Thompson	Thompson
SH17SF1575	Thompson	Thompson	Thompson
SH17SF1709	Thompson	Thompson	Thompson
STOCK112	Thompson	Thompson	Thompson
STOCK121	Thompson	Thompson	Thompson
SH17SF1785	Thompson	Thompson	Thompson
SH16G2183	Typhi	Typhi	Typhi
SH16G5017	Typhi	Typhi	Typhi
SH16G5018	Typhi	9:-:-	Typhi
SH16G5019	Typhi	Typhi	Typhi
SH16G5020	Typhi	Typhi	Typhi
SH16G5021	Typhi	Typhi	Typhi
SH10G480	Typhi	Typhi	Typhi
SH10G481	Typhi	Typhi	Typhi
SH10G553	Typhi	Typhi	Typhi
SH10G677	Typhi	Typhi	Typhi
SH12G0654	Typhi	Typhi	Typhi
SH13G0741	Typhi	Typhi	Typhi
SH13G1847	Typhi	Typhi	Typhi
SH14G0645	Typhi	Typhi	Typhi
SH15G1893	Typhi	Typhi	Typhi
SH15G1957	Typhi	Typhi	Typhi
SH15G1975	Typhi	Typhi	Typhi
SH15G1976	Typhi	Typhi	Typhi
SH15G1977	Typhi	Typhi	Typhi
SH15G1979	Typhi	Typhi	Typhi
SH15G1980	Typhi	Typhi	Typhi
SH15G1981	Typhi	Typhi	Typhi
SH15G1982	Typhi	Typhi	Typhi
SH15G1984	Typhi	Typhi	Typhi
SH15G1986	Typhi	Typhi	Typhi
SH15G1987	Typhi	Typhi	Typhi
SH15G1988	Typhi	Typhi	Typhi
SH15G2089	Typhi	Typhi	Typhi
SH15G2090	Typhi	Typhi	Typhi
SH15G2091	Typhi	Typhi	Typhi
SH15G2092	Typhi	Typhi	Typhi
SH15G2093	Typhi	Typhi	Typhi
SH15G2094	Typhi	Typhi	Typhi
SH15G2095	Typhi	Typhi	Typhi
SH15G2096	Typhi	Typhi	Typhi
SH15G2097	Typhi	Typhi	Typhi
SH15G2100	Typhi	Typhi	Typhi
SH15G2101	Typhi	Typhi	Typhi
SH15G2102	Typhi	Typhi	Typhi
SH15G2103	Typhi	Typhi	Typhi
SH15G2394	Typhi	Typhi	Typhi
SH15G2407	Typhi	Typhi	Typhi
SH15G2416	Typhi	Typhi	Typhi
SH07G116	Typhi	Typhi	Typhi
SH09G022	Typhi	Typhi	Typhi
SH11G1340	Typhi	Typhi	Typhi
SH12G0342	Typhi	Typhi	Typhi
SH15G1969	Typhi	Typhi	Typhi
SH15G1971	Typhi	Typhi	Typhi
SH15G1972	Typhi	Typhi	Typhi
SH15G2390	Typhi	Typhi	Typhi
SH15G2428	Typhi	Typhi	Typhi
SH16G3415	Typhi	Typhi	Typhi
SH17G015	Typhi	Typhi	Typhi
SH17G266	Typhi	Typhi	Typhi
SH17G737	Typhi	Typhi	Typhi
SH17G738	Typhi	Typhi	Typhi
SH17G1630	Typhi	Typhi	Typhi
SH17G1741	Typhi	Typhi	Typhi
SH17G1742	Typhi	Typhi	Typhi
SH17G1756	Typhi	Typhi	Typhi
SH17G1757	Typhi	Typhi	Typhi
SH17G1766	Typhi	Typhi	Typhi
SH17G1932	Typhi	Typhi	Typhi
STOCK109	Typhi	Typhi	Typhi
STOCK110	Typhi	Typhi	Typhi
STOCK116	Typhi	Typhi	Typhi
SH16G1963	Typhimurium	Typhimurium	Typhimurium
SH16G2101	Typhimurium	I 4,[5],12:i:-	I 1,4,[5],12:i:-
SH16G2103	Typhimurium	I 4,[5],12:i:-	I 1,4,[5],12:i:-
SH16G2108	Typhimurium	I 4,[5],12:i:-	I 1,4,[5],12:i:-
SH16G2111	Typhimurium	I 4,[5],12:i:-	I 1,4,[5],12:i:-
SH16G2119	Typhimurium	I 4,[5],12:i:-	I 1,4,[5],12:i:-
SH16G2775	Typhimurium	Typhimurium	Typhimurium
SH16G2816	Typhimurium	Typhimurium	Typhimurium
SH16G3033	Typhimurium	I 4,[5],12:i:-	I 1,4,[5],12:i:-
SH16G3092	Typhimurium	Typhimurium	Typhimurium
SH16G3093	Typhimurium	Typhimurium	Typhimurium
SH16G3190	Typhimurium	Typhimurium	Typhimurium
SH16G3221	Typhimurium	Typhimurium	Typhimurium
SH16G3225	Typhimurium	Typhimurium	Typhimurium
SH12G0513	Typhimurium	Typhimurium	Typhimurium
SH13G2049	Typhimurium	I 4,[5],12:i:-	I 1,4,[5],12:i:-
SH14G0024	Typhimurium	Typhimurium	Typhimurium
SH14G0454	Typhimurium	Typhimurium	Typhimurium
SH14G0957	Typhimurium	I 4,[5],12:i:-	I 1,4,[5],12:i:-
SH14G1892	Typhimurium	I 4,[5],12:i:-	I 1,4,[5],12:i:-
SH15G1773	Typhimurium	I 4,[5],12:i:-	I 1,4,[5],12:i:-
SH15G1792	Typhimurium	Typhimurium	Typhimurium
SH15G1847	Typhimurium	I 4,[5],12:i:-	I 1,4,[5],12:i:-
SH15G2377	Typhimurium	Typhimurium	Typhimurium
SH15G2396	Typhimurium	I 4,[5],12:i:-	I 1,4,[5],12:i:-
SH15G2463	Typhimurium	I 4,[5],12:i:-	I 1,4,[5],12:i:-
SH15G2529	Typhimurium	I 4,[5],12:i:-	I 1,4,[5],12:i:-
SH15G2544	Typhimurium	I 4,[5],12:i:-	I 1,4,[5],12:i:-
SH10G125	Typhimurium	Typhimurium	Typhimurium
SH10G490	Typhimurium	Typhimurium	Typhimurium
SH11G0915	Typhimurium	Typhimurium	Typhimurium
SH11G0921	Typhimurium	Typhimurium	Typhimurium
SH11G0983	Typhimurium	Typhimurium	Typhimurium
SH13G0167	Typhimurium	Typhimurium	Typhimurium
SH13G0547	Typhimurium	Typhimurium	Typhimurium
SH12G1089	Typhimurium	Typhimurium	Typhimurium
SH14G0283	Typhimurium	I 4,[5],12:i:-	I 1,4,[5],12:i:-
SH14G0284	Typhimurium	I 4,[5],12:i:-	I 1,4,[5],12:i:-
SH14G0409	Typhimurium	Typhimurium	Typhimurium
SH14G0970	Typhimurium	Typhimurium	Typhimurium
SH14G0986	Typhimurium	Typhimurium	Typhimurium
SH14G1594	Typhimurium	Typhimurium	Typhimurium
SH15G2000	Typhimurium	I 4,[5],12:i:-	I 1,4,[5],12:i:-
SH15G2283	Typhimurium	I 4,[5],12:i:-	I 1,4,[5],12:i:-
SH06Q44	Typhimurium	Typhimurium	Typhimurium
SH06Q45	Typhimurium	Typhimurium	Typhimurium
SH07G007	Typhimurium	Typhimurium	Typhimurium
SH07G089	Typhimurium	Typhimurium	Typhimurium
SH10G002	Typhimurium	Typhimurium	Typhimurium
SH10G008	Typhimurium	Typhimurium	Typhimurium
SH10G252	Typhimurium	I 4:-:1,2	Typhimurium
SH15G0130	Typhimurium	Typhimurium	Typhimurium
SH15G0165	Typhimurium	Typhimurium	Typhimurium
SH16G2302	Typhimurium	I 4,[5],12:i:-	I 1,4,[5],12:i:-
SH16G2647	Typhimurium	Typhimurium	Typhimurium
SH16G2657	Typhimurium	Typhimurium	Typhimurium
SH16G2791	Typhimurium	Typhimurium	Typhimurium
SH16G2855	Typhimurium	Typhimurium	Typhimurium
SH16G3206	Typhimurium	Typhimurium	Typhimurium
SH15SF056	Typhimurium	Typhimurium	Typhimurium
SH15SF254	Typhimurium	Typhimurium	Typhimurium
SH16G3869	Typhimurium	I 4,[5],12:i:-	I 1,4,[5],12:i:-
SH16G4027	Typhimurium	I 4,[5],12:i:-	I 1,4,[5],12:i:-
SH17G1211	Typhimurium	Typhimurium	Typhimurium
SH17G1213	Typhimurium	Typhimurium	Typhimurium
SH17G1558	Typhimurium	I 4,[5],12:i:-	I 1,4,[5],12:i:-
SH17G1564	Typhimurium	I 4,[5],12:i:-	I 1,4,[5],12:i:-
SH17G1609	Typhimurium	I 4,[5],12:i:-	I 1,4,[5],12:i:-
SH17G1610	Typhimurium	I 4,[5],12:i:-	I 1,4,[5],12:i:-
SH17G1652	Typhimurium	I 4,[5],12:i:-	I 1,4,[5],12:i:-
SH17G1658	Typhimurium	I 4,[5],12:i:-	I 1,4,[5],12:i:-
SH17G1668	Typhimurium	Typhimurium	Typhimurium
SH17G1670	Typhimurium	I 4,[5],12:i:-	I 1,4,[5],12:i:-
SH17G1773	Typhimurium	I 4,[5],12:i:-	I 1,4,[5],12:i:-
SH17G1823	Typhimurium	I 4,[5],12:i:-	I 1,4,[5],12:i:-
SH17G1866	Typhimurium	Typhimurium	Typhimurium
SH17G1879	Typhimurium	Typhimurium	Typhimurium
SH17G1921	Typhimurium	Typhimurium	Typhimurium
SH17G1949	Typhimurium	I 4,[5],12:i:-	I 1,4,[5],12:i:-
SH17G1980	Typhimurium	Typhimurium	Typhimurium
SH17G1988	Typhimurium	I 4,[5],12:i:-	I 1,4,[5],12:i:-
SH17G1994	Typhimurium	Typhimurium	Typhimurium
SH17G2001	Typhimurium	I 4,[5],12:i:-	I 1,4,[5],12:i:-
SH17G2011	Typhimurium	Typhimurium	Typhimurium
SH17G2188	Typhimurium	Typhimurium	Typhimurium
SH17G2195	Typhimurium	I 4,[5],12:i:-	I 1,4,[5],12:i:-
SH17SF1064	Typhimurium	Typhimurium	Typhimurium
SH17SF1124	Typhimurium	Typhimurium	Typhimurium
SH17SF1128	Typhimurium	Typhimurium	Typhimurium
SH17SF1132	Typhimurium	Typhimurium	Typhimurium
SH17SF1139	Typhimurium	Typhimurium	Typhimurium
SH17SF1175	Typhimurium	Typhimurium	Typhimurium
SH17SF1188	Typhimurium	I 4,[5],12:i:-	I 1,4,[5],12:i:-
SH17SF1216	Typhimurium	Typhimurium	Typhimurium
SH17SF1238	Typhimurium	Typhimurium	Typhimurium
SH17SF1373	Typhimurium	Typhimurium	Typhimurium
SH17SF1383	Typhimurium	Typhimurium	Typhimurium
SH17SF1591	Typhimurium	Typhimurium	Typhimurium
SH17SF1621	Typhimurium	I 4,[5],12:i:-	I 1,4,[5],12:i:-
SH17SF1634	Typhimurium	I 4,[5],12:i:-	I 1,4,[5],12:i:-
SH17SF1762	Typhimurium	I 4,[5],12:i:-	I 1,4,[5],12:i:-
SH17G2277	Typhimurium	I 4,[5],12:i:-	I 1,4,[5],12:i:-
SH17G2278	Typhimurium	I 4,[5],12:i:-	I 1,4,[5],12:i:-
SH17G2279	Typhimurium	I 4,[5],12:i:-	I 1,4,[5],12:i:-
SH17G2282	Typhimurium	I 4,[5],12:i:-	I 1,4,[5],12:i:-
SH17G2267	Typhimurium	I 4,[5],12:i:-	I 1,4,[5],12:i:-
SH17G2270	Typhimurium	I 4,[5],12:i:-	I 1,4,[5],12:i:-
SH17G2271	Typhimurium	I 4,[5],12:i:-	I 1,4,[5],12:i:-
SH17G2274	Typhimurium	I 4,[5],12:i:-	I 1,4,[5],12:i:-
SH17G2275	Typhimurium	I 4,[5],12:i:-	I 1,4,[5],12:i:-
SH18G006	Typhimurium	Typhimurium	Typhimurium
SH18G018	Typhimurium	Typhimurium	Typhimurium
SH16G2966	Uganda	Orion	Uganda
SH15G2516	Uganda	Uganda	Uganda
SH15G0108	Uganda	Orion	Uganda
SH07SF12	Uganda	Orion	Uganda
SH09SF119	Uganda	Uganda	Uganda
SH10SF181	Uganda	Uganda	Uganda
SH11SF129	Uganda	Orion	Uganda
SH13SF053	Uganda	Uganda	Uganda
SH13SF180	Uganda	Orion	Uganda
SH13SF230	Uganda	Orion	Uganda
SH16SF1010	Uganda	Uganda	Uganda
SH16SF1204	Uganda	Uganda	Uganda
SH16G4749	Uganda	Uganda	Uganda
SH17G1028	Uganda	Uganda	Uganda
SH17G1168	Uganda	Orion	Uganda
SH17SF626	Uganda	Uganda	Uganda
SH16G1215	Victoria	Victoria	Victoria
SH16G0209	Virchow	Virchow	Virchow
SH16G2048	Virchow	Virchow	Virchow
SH11G0536	Virchow	Virchow	Virchow
SH11G0538	Virchow	Virchow	Virchow
SH10G513	Virchow	Virchow	Virchow
SH06G155	Virchow	Virchow	Virchow
SH11G0764	Virchow	Virchow	Virchow
SH12G1205	Virchow	Virchow	Virchow
SH12G0426	Wandsworth	Wandsworth	Wandsworth
STOCK113	Wandsworth	Wandsworth	Wandsworth
SH16SF0991	Waycross	Waycross	Waycross
YL13T085	Welikade	Welikade	Welikade
SH13G1620	Weltevreden	Weltevreden	Weltevreden
SH13G1621	Weltevreden	Weltevreden	Weltevreden
SH13G1622	Weltevreden	Weltevreden	Weltevreden
SH10G319	Weltevreden	Weltevreden	Weltevreden
SH17G1701	Weltevreden	Weltevreden	Weltevreden
SH17G1796	Weltevreden	Weltevreden	Weltevreden
SH17G1847	Weltevreden	Weltevreden	Weltevreden
SH17G1951	Weltevreden	Weltevreden	Weltevreden
SH17G1955	Weltevreden	Weltevreden	Weltevreden
SH17G1960	Weltevreden	Weltevreden	Weltevreden
SH17SF1636	Weltevreden	Weltevreden	Weltevreden
STOCK389	Weltevreden	Weltevreden	Weltevreden
STOCK393	Weltevreden	Weltevreden	Weltevreden
STOCK395	Weltevreden	Weltevreden	Weltevreden
SH17G1771	Wil	Wil	Wil
SH17SF1202	Yoruba	Yoruba	Yoruba
SH06G018	Typhimurium	Typhimurium	Typhimurium
SH06G021	Typhimurium	Typhimurium	Typhimurium
SH06G022	Typhimurium	Typhimurium	Typhimurium
SH06G027	Typhimurium	Typhimurium	Typhimurium
SH06G042	Typhimurium	Typhimurium	Typhimurium
SH06G047	Typhimurium	Typhimurium	Typhimurium
SH06G087	Typhimurium	Typhimurium	Typhimurium
SH06G187	Typhimurium	Typhimurium	Typhimurium
SH16G2677	Typhimurium	Typhimurium	Typhimurium
SH14G1698	Typhimurium	Typhimurium	Typhimurium
SH14G1701	Typhimurium	Typhimurium	Typhimurium
SH14G1699	Typhimurium	Typhimurium	Typhimurium
SH14G1718	Typhimurium	Typhimurium	Typhimurium
SH14G1719	Typhimurium	Typhimurium	Typhimurium
SH16G2710	Typhimurium	Typhimurium	Typhimurium
SH16G2715	Typhimurium	Typhimurium	Typhimurium
SH16G2717	Typhimurium	Typhimurium	Typhimurium
SH14G1810	Typhimurium	Typhimurium	Typhimurium
SH07G055	Typhimurium	Typhimurium	Typhimurium
SH16G2701	Typhimurium	- 4:i:1,2	Typhimurium
SH07G047	Typhimurium	Typhimurium	Typhimurium
SH07G032	Typhimurium	Typhimurium	Typhimurium
SH07G054	Typhimurium	Typhimurium	Typhimurium
SH07G117	Typhimurium	Typhimurium	Typhimurium
SH07G160	Typhimurium	Typhimurium	Typhimurium
SH07G166	Typhimurium	Typhimurium	Typhimurium
SH16G2741	Typhimurium	Typhimurium	Typhimurium
SH16G2742	Typhimurium	I 4,[5],12:i:-	I 1,4,[5],12:i:-
SH16G2744	Typhimurium	Typhimurium	Typhimurium
SH16G2745	Typhimurium	I 4,[5],12:i:-	I 1,4,[5],12:i:-
SH16G2765	Typhimurium	Typhimurium	Typhimurium
SH16G2768	Typhimurium	I 4,[5],12:i:-	I 1,4,[5],12:i:-
SH14G1885	Typhimurium	Typhimurium	Typhimurium
SH14G1888	Typhimurium	Typhimurium	Typhimurium
SH08JA06	Typhimurium	Typhimurium	Typhimurium
SH08G001	Typhimurium	Typhimurium	Typhimurium
SH08G002	Typhimurium	Typhimurium	Typhimurium
SH08G039	Typhimurium	Typhimurium	Typhimurium
SH08G043	Typhimurium	Typhimurium	Typhimurium
SH19G791	Typhimurium	Typhimurium	Typhimurium
SH08G142	Typhimurium	Typhimurium	Typhimurium
SH08G203	Typhimurium	Typhimurium	Typhimurium
SH08G197	Typhimurium	I 4,[5],12:i:-	I 1,4,[5],12:i:-
SH16G2796	Typhimurium	Typhimurium	Typhimurium
SH14G1893	Typhimurium	I 4,[5],12:i:-	I 1,4,[5],12:i:-
SH09Q38	Typhimurium	Typhimurium	Typhimurium
SH18SF938	Typhimurium	I 4,[5],12:i:-	I 1,4,[5],12:i:-
SH16G2822	Typhimurium	I 4,[5],12:i:-	I 1,4,[5],12:i:-
SH14G1900	Typhimurium	I 4,[5],12:i:-	I 1,4,[5],12:i:-
SH09G236	Typhimurium	Typhimurium	Typhimurium
SH09G004	Typhimurium	Typhimurium	Typhimurium
SH09G013	Typhimurium	Typhimurium	Typhimurium
SH09G019	Typhimurium	I 4,[5],12:i:-	I 1,4,[5],12:i:-
SH09G042	Typhimurium	Typhimurium	Typhimurium
SH09G049	Typhimurium	Typhimurium	Typhimurium
SH09G136	Typhimurium	Typhimurium	Typhimurium
SH18SF951	Typhimurium	I 4,[5],12:i:-	I 1,4,[5],12:i:-
SH14G1902	Typhimurium	Typhimurium	Typhimurium
SH09G235	Typhimurium	Typhimurium	Typhimurium
SH15G2325	Typhimurium	Typhimurium	Typhimurium
SH10G337	Typhimurium	I 4,[5],12:i:-	I 1,4,[5],12:i:-
SH16G2882	Typhimurium	I 4,[5],12:i:-	I 1,4,[5],12:i:-
SH16G2889	Typhimurium	Typhimurium	Typhimurium
SH10G043	Typhimurium	Typhimurium	Typhimurium
SH16G2873	Typhimurium	I 4,[5],12:i:-	I 1,4,[5],12:i:-
SH10G096	Typhimurium	Typhimurium	Typhimurium
SH10G073	Typhimurium	Typhimurium	Typhimurium
SH18SF1359	Typhimurium	Typhimurium	Typhimurium
SH14G1905	Typhimurium	Typhimurium	Typhimurium
SH10G027	Typhimurium	Typhimurium	Typhimurium
SH10G163	Typhimurium	Typhimurium	Typhimurium
SH10G434	Typhimurium	I 4,[5],12:i:-	I 1,4,[5],12:i:-
SH16G3431	Typhimurium	Typhimurium	Typhimurium
SH10G637	Typhimurium	Typhimurium	Typhimurium
SH15G2333	Typhimurium	I 4,[5],12:i:-	I 1,4,[5],12:i:-
SH15G2336	Typhimurium	Typhimurium	Typhimurium
SH14G1943	Typhimurium	Typhimurium	Typhimurium
SH11G343	Typhimurium	Typhimurium	Typhimurium
SH14G1944	Typhimurium	Typhimurium	Typhimurium
SH11G216	Typhimurium	Typhimurium	Typhimurium
SH11G737	Typhimurium	Typhimurium	Typhimurium
SH11G058	Typhimurium	Typhimurium	Typhimurium
SH11G006	Typhimurium	I 4,[5],12:i:-	I 1,4,[5],12:i:-
SH11G130	Typhimurium	Typhimurium	Typhimurium
SH11G190	Typhimurium	Typhimurium	Typhimurium
SH16G2926	Typhimurium	Typhimurium	Typhimurium
SH11G617	Typhimurium	Typhimurium	Typhimurium
SH11G723	Typhimurium	Typhimurium	Typhimurium
SH11G958	Typhimurium	Typhimurium	Typhimurium
SH16G2940	Typhimurium	Typhimurium	Typhimurium
SH11G1386	Typhimurium	Typhimurium	Typhimurium
SH13G1003	Typhimurium	I 4,[5],12:i:-	I 1,4,[5],12:i:-
SH15G2356	Typhimurium	I 4,[5],12:i:-	I 1,4,[5],12:i:-
SH16G3367	Typhimurium	Typhimurium	Typhimurium
SH12G006	Typhimurium	Typhimurium	Typhimurium
SH12G089	Typhimurium	Typhimurium	Typhimurium
SH12G307	Typhimurium	Typhimurium	Typhimurium
SH17G064	Typhimurium	I 4,[5],12:i:-	I 1,4,[5],12:i:-
SH15G1726	Typhimurium	Typhimurium	Typhimurium
SH12G031	Typhimurium	Typhimurium	Typhimurium
SH12G061	Typhimurium	Typhimurium	Typhimurium
SH12G345	Typhimurium	Typhimurium	Typhimurium
SH12G294	Typhimurium	Typhimurium	Typhimurium
SH16G4237	Typhimurium	I 4,[5],12:i:-	I 1,4,[5],12:i:-
SH14G1971	Typhimurium	Typhimurium	Typhimurium
SH12G1188	Typhimurium	Typhimurium	Typhimurium
SH12G1193	Typhimurium	Typhimurium	Typhimurium
SH12G009	Typhimurium	Typhimurium	Typhimurium
SH18G2577	Typhimurium	Typhimurium	Typhimurium
SH15G1731	Typhimurium	Typhimurium	Typhimurium
SH17G077	Typhimurium	Typhimurium	Typhimurium
SH13G203	Typhimurium	Typhimurium	Typhimurium
SH13G021	Typhimurium	I 4,[5],12:i:-	I 1,4,[5],12:i:-
SH16G5037	Typhimurium	I 4,[5],12:i:-	I 1,4,[5],12:i:-
SH15G1744	Typhimurium	I 4,[5],12:i:-	I 1,4,[5],12:i:-
SH14G1992	Typhimurium	Typhimurium	Typhimurium
YL13T005	Typhimurium	Typhimurium	Typhimurium
SH13G1876	Typhimurium	Typhimurium	Typhimurium
SH16G4288	Typhimurium	Typhimurium	Typhimurium
SH13G1440	Typhimurium	Typhimurium	Typhimurium
SH13G1486	Typhimurium	Typhimurium	Typhimurium
SH13G1919	Typhimurium	Typhimurium	Typhimurium
SH13G1963	Typhimurium	Typhimurium	Typhimurium
SH16G4270	Typhimurium	I 4,[5],12:i:-	I 1,4,[5],12:i:-
SH13G232	Typhimurium	Typhimurium	Typhimurium
YL14T059	Typhimurium	I 4,[5],12:i:-	I 1,4,[5],12:i:-
SH18G2528	Typhimurium	Typhimurium	Typhimurium
SH16G3018	Typhimurium	I 4,[5],12:i:-	I 1,4,[5],12:i:-
SH15G1927	Typhimurium	Typhimurium	Typhimurium
SH16G5047	Typhimurium	Typhimurium	Typhimurium
SH18G2582	Typhimurium	Typhimurium	Typhimurium
SH16G4395	Typhimurium	I 4,[5],12:i:-	I 1,4,[5],12:i:-
SH15G1954	Typhimurium	Typhimurium	Typhimurium
SH14G1472	Typhimurium	Typhimurium	Typhimurium
SH16G4736	Typhimurium	I 4,[5],12:i:-	I 1,4,[5],12:i:-
SH18G2534	Typhimurium	Typhimurium	Typhimurium
SH15G2477	Typhimurium	Typhimurium	Typhimurium
SH16G3077	Typhimurium	Typhimurium	Typhimurium
SH18G2587	Typhimurium	I 4,[5],12:i:-	I 1,4,[5],12:i:-
SH16G3138	Typhimurium	I 4,[5],12:i:-	I 1,4,[5],12:i:-
SH16G4751	Typhimurium	Typhimurium	Typhimurium
SH18G2537	Typhimurium	Typhimurium	Typhimurium
SH15G2071	Typhimurium	Typhimurium	Typhimurium
SH18G2593	Typhimurium	Typhimurium	Typhimurium
SH15G2114	Typhimurium	I 4,[5],12:i:-	I 1,4,[5],12:i:-
SH15G1294	Typhimurium	Typhimurium	Typhimurium
SH16G2606	Typhimurium	I 4,[5],12:i:-	I 1,4,[5],12:i:-
SH16G4821	Typhimurium	I 4,[5],12:i:-	I 1,4,[5],12:i:-
SH15G2555	Typhimurium	I 4,[5],12:i:-	I 1,4,[5],12:i:-
SH18G2600	Typhimurium	I 4,[5],12:i:-	I 1,4,[5],12:i:-
SH16G5092	Typhimurium	I 4,[5],12:i:-	I 1,4,[5],12:i:-
SH17G3331	Typhimurium	Typhimurium	Typhimurium
SH16G5109	Typhimurium	I 4,[5],12:i:-	I 1,4,[5],12:i:-
SH17G045	Typhimurium	Typhimurium	Typhimurium
SH16G4072	Typhimurium	Typhimurium	Typhimurium
SH16G4015	Typhimurium	I 4,[5],12:i:-	I 1,4,[5],12:i:-
SH16G4868	Typhimurium	I 4,[5],12:i:-	I 1,4,[5],12:i:-
SH18G1329	Typhimurium	Typhimurium	Typhimurium
SH18G2518	Typhimurium	Typhimurium	Typhimurium
SH18G2992	Typhimurium	I 4,[5],12:i:-	I 1,4,[5],12:i:-
SH18G3464	Typhimurium	Typhimurium	Typhimurium
SH18G2885	Typhimurium	I 4,[5],12:i:-	I 1,4,[5],12:i:-
SH18G2822	Typhimurium	I 4,[5],12:i:-	I 1,4,[5],12:i:-
SH17G3274	Typhimurium	I 4,[5],12:i:-	I 1,4,[5],12:i:-
SH18G2888	Typhimurium	I 4,[5],12:i:-	I 1,4,[5],12:i:-
SH18G2981	Typhimurium	I 4,[5],12:i:-	I 1,4,[5],12:i:-
SH18G1312	Typhimurium	Typhimurium	Typhimurium
SH18G2506	Typhimurium	I 4,[5],12:i:-	I 1,4,[5],12:i:-
SH18G2544	Typhimurium	I 4,[5],12:i:-	I 1,4,[5],12:i:-
SH18G2998	Typhimurium	Typhimurium	Typhimurium
SH18G3474	Typhimurium	I 4,[5],12:i:-	I 1,4,[5],12:i:-
SH18G2650	Typhimurium	I 4,[5],12:i:-	I 1,4,[5],12:i:-
SH18G2682	Typhimurium	I 4,[5],12:i:-	I 1,4,[5],12:i:-
SH18G613	Typhimurium	I 4,[5],12:i:-	I 1,4,[5],12:i:-
SH18G1371	Typhimurium	I 4,[5],12:i:-	I 1,4,[5],12:i:-
SH19G008	Typhimurium	Typhimurium	Typhimurium
SH19G093	Typhimurium	I 4,[5],12:i:-	I 1,4,[5],12:i:-
SH19G117	Typhimurium	I 4,[5],12:i:-	I 1,4,[5],12:i:-
SH19G280	Typhimurium	I 4,[5],12:i:-	I 1,4,[5],12:i:-
SH19G541	Typhimurium	Typhimurium	Typhimurium
SH19G706	Typhimurium	I 4,[5],12:i:-	I 1,4,[5],12:i:-
SH19G2595	Typhimurium	I 4,[5],12:i:-	I 1,4,[5],12:i:-
SH19G2678	Typhimurium	I 4,[5],12:i:-	I 1,4,[5],12:i:-
SH19G042	Typhimurium	Typhimurium	Typhimurium
SH19G650	Typhimurium	Typhimurium	Typhimurium
SH19G171	Typhimurium	Typhimurium	Typhimurium
SH19G235	Typhimurium	Typhimurium	Typhimurium
SH19G352	Typhimurium	Typhimurium	Typhimurium
SH17G2001	Typhimurium	I 4,[5],12:i:-	I 1,4,[5],12:i:-
SH19G015	Typhimurium	I 4,[5],12:i:-	I 1,4,[5],12:i:-
SH16SF295	Typhimurium	Typhimurium	Typhimurium
SH16SF298	Typhimurium	Typhimurium	Typhimurium
SH17SF151	Typhimurium	Typhimurium	Typhimurium
SH17SF246	Typhimurium	Typhimurium	Typhimurium
SH17SF663	Typhimurium	Typhimurium	Typhimurium
SH17SF670	Typhimurium	Typhimurium	Typhimurium
SH17SF702	Typhimurium	Typhimurium	Typhimurium
SH17SF762	Typhimurium	Typhimurium	Typhimurium
SH17SF1725	Typhimurium	I 4,[5],12:i:-	I 1,4,[5],12:i:-
SH17SF1947	Typhimurium	Typhimurium	Typhimurium
SH17SF1913	Typhimurium	I 4,[5],12:i:-	I 1,4,[5],12:i:-
SH18SF670	Typhimurium	Typhimurium	Typhimurium
SH18SF1855	Typhimurium	Typhimurium	Typhimurium
SH06SF06	Typhimurium	Typhimurium	Typhimurium
SH08SF032	Typhimurium	Typhimurium	Typhimurium
SH18SF1253	Typhimurium	Typhimurium	Typhimurium
SH18SF1277	Typhimurium	Typhimurium	Typhimurium
SH10SF134	Typhimurium	Typhimurium	Typhimurium
SH10SF308	Typhimurium	Typhimurium	Typhimurium
SH11SF035	Typhimurium	Typhimurium	Typhimurium
SH11SF304	Typhimurium	Typhimurium	Typhimurium
SH12SF012	Typhimurium	Typhimurium	Typhimurium
SH12SF142	Typhimurium	Typhimurium	Typhimurium
SH12SF427	Typhimurium	I 4,[5],12:i:-	I 1,4,[5],12:i:-
SH12SF446	Typhimurium	I 4,[5],12:i:-	I 1,4,[5],12:i:-
SH13SF512	Typhimurium	I 4,[5],12:i:-	I 1,4,[5],12:i:-
SH13SF915	Typhimurium	Typhimurium	Typhimurium
SH13SF934	Typhimurium	I 4,[5],12:i:-	I 1,4,[5],12:i:-
SH16SF1040	Typhimurium	Typhimurium	Typhimurium
SH16SF1132	Typhimurium	Typhimurium	Typhimurium
SH14SF313	Typhimurium	Typhimurium	Typhimurium
SH18SF1760	Typhimurium	I 4,[5],12:i:-	I 1,4,[5],12:i:-
SH18SF1764	Typhimurium	Typhimurium	Typhimurium
SH15SF022	Typhimurium	Typhimurium	Typhimurium
SH15SF067	Typhimurium	Typhimurium	Typhimurium
SH15SF163	Typhimurium	I 4,[5],12:i:-	I 1,4,[5],12:i:-
SH15SF164	Typhimurium	I 4,[5],12:i:-	I 1,4,[5],12:i:-
SH15SF271	Typhimurium	Typhimurium	Typhimurium
SH17SF1508	Typhimurium	I 4,[5],12:i:-	I 1,4,[5],12:i:-
SH16SF049	Typhimurium	Typhimurium	Typhimurium
SH16SF1312	Typhimurium	Typhimurium	Typhimurium
SH16SF1349	Typhimurium	Typhimurium	Typhimurium
SH16SF1375	Typhimurium	I 4,[5],12:i:-	I 1,4,[5],12:i:-
SH16SF1377	Typhimurium	I 4,[5],12:i:-	I 1,4,[5],12:i:-
SH16SF1557	Typhimurium	Typhimurium	Typhimurium
SH16G4741	Typhimurium	I 4,[5],12:i:-	I 1,4,[5],12:i:-
SH16G4760	Typhimurium	Typhimurium	Typhimurium
SH18SF1603	Typhimurium	I 4,[5],12:i:-	I 1,4,[5],12:i:-
SH18SF1612	Typhimurium	I 4,[5],12:i:-	I 1,4,[5],12:i:-
SH17SF912	Typhimurium	Typhimurium	Typhimurium
SH17SF1483	Typhimurium	Typhimurium	Typhimurium
SH17SF1748	Typhimurium	Typhimurium	Typhimurium
SH17SF2071	Typhimurium	Typhimurium	Typhimurium
SH18SF176	Typhimurium	Typhimurium	Typhimurium
SH18SF430	Typhimurium	Typhimurium	Typhimurium
SH18SF1602	Typhimurium	Typhimurium	Typhimurium
SH18SF1890	Typhimurium	Typhimurium	Typhimurium
SH18G3139	Typhimurium	Typhimurium	Typhimurium
SH19SF079	Typhimurium	I 4,[5],12:i:-	I 1,4,[5],12:i:-
SH19G590	Typhimurium	Typhimurium	Typhimurium
SH10SF177	Typhimurium	Typhimurium	Typhimurium
SH11SF434	Typhimurium	Typhimurium	Typhimurium
SH11SF437	Typhimurium	Typhimurium	Typhimurium
SH11SF438	Typhimurium	Typhimurium	Typhimurium
SH11SF439	Typhimurium	Typhimurium	Typhimurium
SH17SF281	Typhimurium	Typhimurium	Typhimurium
SH17SF292	Typhimurium	Typhimurium	Typhimurium
SH17SF297	Typhimurium	Typhimurium	Typhimurium
SH17SF301	Typhimurium	Typhimurium	Typhimurium
SH14SF212	Typhimurium	I 4,[5],12:i:-	I 1,4,[5],12:i:-
SH17SF345	Typhimurium	Typhimurium	Typhimurium
SH17SF346	Typhimurium	Typhimurium	Typhimurium
SH15SF028	Typhimurium	Typhimurium	Typhimurium
SH15SF228	Typhimurium	Typhimurium	Typhimurium
SH15SF230	Typhimurium	Typhimurium	Typhimurium
SH17SF352	Typhimurium	Typhimurium	Typhimurium
SH17SF266	Typhimurium	Typhimurium	Typhimurium
SH17SF271	Typhimurium	Typhimurium	Typhimurium
SH17SF272	Typhimurium	Typhimurium	Typhimurium
SH17SF273	Typhimurium	Typhimurium	Typhimurium
SH17SF274	Typhimurium	Typhimurium	Typhimurium
SH17SF1064	Typhimurium	Typhimurium	Typhimurium
SH17SF1259	Typhimurium	Typhimurium	Typhimurium
SH17SF2042	Typhimurium	Typhimurium	Typhimurium
SH17SF1662	Typhimurium	Typhimurium	Typhimurium
SH17SF1680	Typhimurium	I 4,[5],12:i:-	I 1,4,[5],12:i:-
SH17SF1688	Typhimurium	I 4,[5],12:i:-	I 1,4,[5],12:i:-
SH06SF08	Typhimurium	Typhimurium	Typhimurium
SH06SF18	Typhimurium	I 4,[5],12:i:-	I 1,4,[5],12:i:-
SH18SF1321	Typhimurium	Typhimurium	Typhimurium
SH18SF1322	Typhimurium	Typhimurium	Typhimurium
SH08SF029	Typhimurium	Typhimurium	Typhimurium
SH09SF112	Typhimurium	I 4,[5],12:i:-	I 1,4,[5],12:i:-
SH09SF113	Typhimurium	Typhimurium	Typhimurium
SH18SF1102	Typhimurium	Typhimurium	Typhimurium
SH10SF004	Typhimurium	I 4,[5],12:i:-	I 1,4,[5],12:i:-
SH10SF025	Typhimurium	Typhimurium	Typhimurium
SH10SF083	Typhimurium	Typhimurium	Typhimurium
SH10SF243	Typhimurium	Typhimurium	Typhimurium
SH10SF254	Typhimurium	Typhimurium	Typhimurium
SH10SF304	Typhimurium	I 4,[5],12:i:-	I 1,4,[5],12:i:-
SH11SF145	Typhimurium	Typhimurium	Typhimurium
SH11SF167	Typhimurium	Typhimurium	Typhimurium
SH11SF172	Typhimurium	I 4,[5],12:i:-	I 1,4,[5],12:i:-
SH11SF283	Typhimurium	Typhimurium	Typhimurium
SH11SF420	Typhimurium	- 4:i:1,2	Typhimurium
SH11SF447	Typhimurium	Typhimurium	Typhimurium
SH18SF1171	Typhimurium	Typhimurium	Typhimurium
SH18SF1172	Typhimurium	I 4,[5],12:i:-	I 1,4,[5],12:i:-
SH12SF034	Typhimurium	I 4,[5],12:i:-	I 1,4,[5],12:i:-
SH12SF122	Typhimurium	Typhimurium	Typhimurium
SH12SF136	Typhimurium	I 4,[5],12:i:-	I 1,4,[5],12:i:-
SH12SF321	Typhimurium	Typhimurium	Typhimurium
SH13SF003	Typhimurium	Typhimurium	Typhimurium
SH13SF112	Typhimurium	Typhimurium	Typhimurium
SH13SF130	Typhimurium	Typhimurium	Typhimurium
SH13SF261	Typhimurium	I 4,[5],12:i:-	I 1,4,[5],12:i:-
SH13SF553	Typhimurium	Typhimurium	Typhimurium
SH16SF1012	Typhimurium	I 4,[5],12:i:-	I 1,4,[5],12:i:-
SH16SF1014	Typhimurium	I 4,[5],12:i:-	I 1,4,[5],12:i:-
SH16SF1107	Typhimurium	I 4,[5],12:i:-	I 1,4,[5],12:i:-
SH16SF1108	Typhimurium	I 4,[5],12:i:-	I 1,4,[5],12:i:-
SH14SF020	Typhimurium	Typhimurium	Typhimurium
SH14SF058	Typhimurium	Typhimurium	Typhimurium
SH14SF114	Typhimurium	Typhimurium	Typhimurium
SH14SF292	Typhimurium	I 4,[5],12:i:-	I 1,4,[5],12:i:-
SH14SF398	Typhimurium	I 4,[5],12:i:-	I 1,4,[5],12:i:-
SH14SF454	Typhimurium	Typhimurium	Typhimurium
SH18SF1766	Typhimurium	Typhimurium	Typhimurium
SH15SF060	Typhimurium	Typhimurium	Typhimurium
SH15SF066	Typhimurium	Typhimurium	Typhimurium
SH15SF261	Typhimurium	I 4,[5],12:i:-	I 1,4,[5],12:i:-
SH15SF319	Typhimurium	I 4,[5],12:i:-	I 1,4,[5],12:i:-
SH15SF320	Typhimurium	I 4,[5],12:i:-	I 1,4,[5],12:i:-
SH16SF019	Typhimurium	I 4,[5],12:i:-	I 1,4,[5],12:i:-
SH16SF062	Typhimurium	Typhimurium	Typhimurium
SH16SF144	Typhimurium	Typhimurium	Typhimurium
SH16SF708	Typhimurium	Typhimurium	Typhimurium
SH16SF815	Typhimurium	I 4,[5],12:i:-	I 1,4,[5],12:i:-
SH16SF1090	Typhimurium	Typhimurium	Typhimurium
SH16SF1572	Typhimurium	I 4,[5],12:i:-	I 1,4,[5],12:i:-
SH17SF365	Typhimurium	I 4,[5],12:i:-	I 1,4,[5],12:i:-
SH17SF440	Typhimurium	I 4,[5],12:i:-	I 1,4,[5],12:i:-
SH17SF506	Typhimurium	Typhimurium	Typhimurium
SH17SF511	Typhimurium	I 4,[5],12:i:-	I 1,4,[5],12:i:-
SH17SF1024	Typhimurium	I 4,[5],12:i:-	I 1,4,[5],12:i:-
SH17SF1557	Typhimurium	I 4,[5],12:i:-	I 1,4,[5],12:i:-
SH18SF1609	Typhimurium	Typhimurium	Typhimurium
SH17SF1188	Typhimurium	I 4,[5],12:i:-	I 1,4,[5],12:i:-
SH18SF048	Typhimurium	I 4,[5],12:i:-	I 1,4,[5],12:i:-
SH18SF094	Typhimurium	I 4,[5],12:i:-	I 1,4,[5],12:i:-
SH18SF507	Typhimurium	Typhimurium	Typhimurium
SH18SF797	Typhimurium	Typhimurium	Typhimurium
SH18SF857	Typhimurium	I 4,[5],12:i:-	I 1,4,[5],12:i:-
SH18SF1258	Typhimurium	Typhimurium	Typhimurium
SH19SF047	Typhimurium	I 4,[5],12:i:-	I 1,4,[5],12:i:-
SH19SF088	Typhimurium	I 4,[5],12:i:-	I 1,4,[5],12:i:-
SH19SF134	Typhimurium	I 4,[5],12:i:-	I 1,4,[5],12:i:-
SH19SF183	Typhimurium	Typhimurium	Typhimurium
SH19SF238	Typhimurium	Typhimurium	Typhimurium
SH19SF255	Typhimurium	I 4,[5],12:i:-	I 1,4,[5],12:i:-
SH10SF260	Typhimurium	Typhimurium	Typhimurium
SH11SF393	Typhimurium	Typhimurium	Typhimurium
SH17SF306	Typhimurium	Typhimurium	Typhimurium
SH17SF307	Typhimurium	Typhimurium	Typhimurium
SH17SF310	Typhimurium	Typhimurium	Typhimurium
SH12SF431	Typhimurium	Typhimurium	Typhimurium
SH17SF311	Typhimurium	Typhimurium	Typhimurium
SH17SF313	Typhimurium	Typhimurium	Typhimurium
SH17SF317	Typhimurium	Typhimurium	Typhimurium
SH17SF322	Typhimurium	Typhimurium	Typhimurium
SH17SF325	Typhimurium	Typhimurium	Typhimurium
SH17SF331	Typhimurium	Typhimurium	Typhimurium
SH17SF340	Typhimurium	Typhimurium	Typhimurium
SH17SF965	Typhimurium	Typhimurium	Typhimurium
SH17SF966	Typhimurium	Typhimurium	Typhimurium
SH17SF967	Typhimurium	Typhimurium	Typhimurium
SH14SF192	Typhimurium	Typhimurium	Typhimurium
SH17SF949	Typhimurium	Typhimurium	Typhimurium
SH17SF955	Typhimurium	I 4,[5],12:i:-	I 1,4,[5],12:i:-
SH17SF929	Typhimurium	Typhimurium	Typhimurium
SH17SF932	Typhimurium	Typhimurium	Typhimurium
SH17SF943	Typhimurium	Typhimurium	Typhimurium
SH17SF958	Typhimurium	Typhimurium	Typhimurium
SH15SF249	Typhimurium	Typhimurium	Typhimurium
SH17SF953	Typhimurium	Typhimurium	Typhimurium
SH16SF191	Typhimurium	I 4,[5],12:i:-	I 1,4,[5],12:i:-
SH17SF947	Typhimurium	Typhimurium	Typhimurium
SH17SF961	Typhimurium	Typhimurium	Typhimurium
SH17SF963	Typhimurium	Typhimurium	Typhimurium
SH17SF206	Typhimurium	Typhimurium	Typhimurium
SH17SF215	Typhimurium	Typhimurium	Typhimurium
SH17SF940	Typhimurium	Typhimurium	Typhimurium
SH17SF1398	Typhimurium	Typhimurium	Typhimurium
SH17SF1472	Typhimurium	Typhimurium	Typhimurium
SH17SF1594	Typhimurium	Typhimurium	Typhimurium
SH17SF1598	Typhimurium	I 4,[5],12:i:-	I 1,4,[5],12:i:-
SH18SF1026	Typhimurium	Typhimurium	Typhimurium
SH18G3231	Typhimurium	Typhimurium	Typhimurium
SH18G3235	Typhimurium	Typhimurium	Typhimurium

## Sheet: Table S6.
Table S6. Frequency of sequence type prediction.
Sequence type	Frequency	Ratio
11	366	0.186544
34	272	0.138634
19	203	0.103466
42	86	0.0438328
68	68	0.0346585
451	53	0.0270133
358	41	0.020897
1	33	0.0168196
2	33	0.0168196
15	31	0.0158002
85	27	0.0137615
1546	23	0.0117227
43	22	0.011213
40	21	0.0107034
1751	19	0.009684
1959	18	0.00917431
469	18	0.00917431
96	18	0.00917431
26	17	0.00866463
17	16	0.00815494
684	16	0.00815494
582	15	0.00764526
155	14	0.00713558
365	14	0.00713558
127	13	0.00662589
23	13	0.00662589
307	13	0.00662589
241	12	0.00611621
516	12	0.00611621
13	11	0.00560652
216	11	0.00560652
226	11	0.00560652
1499	10	0.00509684
423	10	0.00509684
543	10	0.00509684
86	10	0.00509684
588	9	0.00458716
65	9	0.00458716
1920	8	0.00407747
3157	8	0.00407747
1541	7	0.00356779
1543	7	0.00356779
426	7	0.00356779
1549	6	0.0030581
20	6	0.0030581
2820	6	0.0030581
3038	6	0.0030581
3918	6	0.0030581
64	6	0.0030581
10	5	0.00254842
139	5	0.00254842
1544	5	0.00254842
1547	5	0.00254842
16	5	0.00254842
185	5	0.00254842
198	5	0.00254842
314	5	0.00254842
32	5	0.00254842
33	5	0.00254842
36	5	0.00254842
413	5	0.00254842
1306	4	0.00203874
14	4	0.00203874
1527	4	0.00203874
18	4	0.00203874
1861	4	0.00203874
1994	4	0.00203874
27	4	0.00203874
321	4	0.00203874
343	4	0.00203874
463	4	0.00203874
71	4	0.00203874
83	4	0.00203874
166	3	0.00152905
1750	3	0.00152905
2023	3	0.00152905
2145	3	0.00152905
2152	3	0.00152905
292	3	0.00152905
329	3	0.00152905
46	3	0.00152905
5415	3	0.00152905
7352	3	0.00152905
8332	3	0.00152905
1028	2	0.00101937
135	2	0.00101937
142	2	0.00101937
1498	2	0.00101937
1524	2	0.00101937
1941	2	0.00101937
2039	2	0.00101937
214	2	0.00101937
2151	2	0.00101937
217	2	0.00101937
22	2	0.00101937
2524	2	0.00101937
2657	2	0.00101937
29	2	0.00101937
297	2	0.00101937
322	2	0.00101937
3465	2	0.00101937
435	2	0.00101937
471	2	0.00101937
48	2	0.00101937
49	2	0.00101937
50	2	0.00101937
536	2	0.00101937
544	2	0.00101937
548	2	0.00101937
6124	2	0.00101937
638	2	0.00101937
808	2	0.00101937
82	2	0.00101937
8328	2	0.00101937
909	2	0.00101937
9162	2	0.00101937
958	2	0.00101937
99	2	0.00101937
112	1	0.000509684
129	1	0.000509684
1291	1	0.000509684
1298	1	0.000509684
1316	1	0.000509684
1419	1	0.000509684
1451	1	0.000509684
1557	1	0.000509684
1561	1	0.000509684
1577	1	0.000509684
1593	1	0.000509684
1610	1	0.000509684
1656	1	0.000509684
1799	1	0.000509684
1837	1	0.000509684
1885	1	0.000509684
1964	1	0.000509684
1995	1	0.000509684
1997	1	0.000509684
2033	1	0.000509684
2061	1	0.000509684
2090	1	0.000509684
210	1	0.000509684
2133	1	0.000509684
2166	1	0.000509684
2209	1	0.000509684
2256	1	0.000509684
233	1	0.000509684
2402	1	0.000509684
2441	1	0.000509684
247	1	0.000509684
2494	1	0.000509684
2529	1	0.000509684
286	1	0.000509684
287	1	0.000509684
2874	1	0.000509684
294	1	0.000509684
3093	1	0.000509684
31	1	0.000509684
311	1	0.000509684
312	1	0.000509684
319	1	0.000509684
334	1	0.000509684
3642	1	0.000509684
367	1	0.000509684
3717	1	0.000509684
377	1	0.000509684
3773	1	0.000509684
3774	1	0.000509684
4096	1	0.000509684
411	1	0.000509684
414	1	0.000509684
430	1	0.000509684
433	1	0.000509684
4338	1	0.000509684
437	1	0.000509684
440	1	0.000509684
45	1	0.000509684
457	1	0.000509684
475	1	0.000509684
5123	1	0.000509684
590	1	0.000509684
599	1	0.000509684
601	1	0.000509684
639	1	0.000509684
647	1	0.000509684
649	1	0.000509684
652	1	0.000509684
654	1	0.000509684
7010	1	0.000509684
7121	1	0.000509684
7937	1	0.000509684
8300	1	0.000509684
8329	1	0.000509684
8330	1	0.000509684
8333	1	0.000509684
8334	1	0.000509684
9160	1	0.000509684
9161	1	0.000509684
9163	1	0.000509684
9164	1	0.000509684
949	1	0.000509684

## Sheet: Table S7.
Table S7. Antimicrobial resistance gene profile of S. enterica isolates.
Sample_ID	aac(2')-IIa	aac(3)-Id	aac(3)-IIa	aac(3)-IId	aac(3)-IV	aac(3)-VIa	aac(6')-Iaa	aac(6')-Ib3	aac(6')-Ib-cr	aac(6')-IIc	aac(6')-Il	aadA1	aadA16	aadA17	aadA2	aadA22	aadA24	aadA2b	aadA5	aadA7	aadA8b	ant(2'')-Ia	aph(3')-Ia	aph(3'')-Ib	aph(3')-IIa	aph(4)-Ia	aph(6)-Ic	aph(6)-Id	armA	ARR-2	ARR-3	blaCARB-2	blaCMY-2	blaCMY-61	blaCTX-M-104	blaCTX-M-123	blaCTX-M-130	blaCTX-M-14	blaCTX-M-14b	blaCTX-M-15	blaCTX-M-24	blaCTX-M-27	blaCTX-M-3	blaCTX-M-55	blaCTX-M-64	blaCTX-M-65	blaCTX-M-9	blaDHA-1	blaDHA-15
WYN112	0	0	0	0	1	0	1	0	1	0	0	1	0	0	0	0	0	0	0	0	0	0	0	1	0	1	0	1	0	0	1	0	0	0	0	0	0	0	0	0	0	0	0	0	0	0	0	0	0
WYN152	0	0	0	0	1	0	1	0	0	0	0	1	0	0	0	0	0	1	0	0	0	0	1	0	0	1	0	0	0	0	0	0	0	0	0	0	0	1	0	0	0	0	0	0	0	0	0	0	0
WYN158	0	0	0	0	1	0	1	0	0	0	0	1	0	0	0	0	0	1	0	0	0	0	1	0	0	1	0	0	0	0	0	0	0	0	0	0	0	1	0	0	0	0	0	0	0	0	0	0	0
XXB938	0	0	0	0	0	0	1	0	0	0	0	0	0	0	0	0	0	0	0	0	0	0	1	0	0	0	0	0	0	0	0	0	0	0	0	0	0	0	0	0	0	0	0	0	0	0	0	0	0
XXB1517	0	0	0	0	1	0	1	0	0	0	0	1	0	0	0	0	0	0	0	0	0	0	1	1	0	1	0	1	0	0	0	0	0	0	0	0	0	1	0	0	0	0	0	0	0	0	0	0	0
XXB1705	0	0	0	0	1	0	1	0	1	0	0	1	0	0	0	0	0	0	0	0	0	0	1	1	0	1	0	1	0	0	1	0	0	0	0	0	0	0	0	0	0	0	0	0	0	0	0	0	0
WYN173	0	0	0	0	1	0	1	0	0	0	0	1	0	0	1	0	0	0	0	0	0	0	0	1	0	0	0	1	0	0	0	0	0	0	0	0	0	1	0	0	0	0	0	0	0	0	0	0	0
XXB968	0	0	0	0	0	0	1	0	0	0	0	0	0	0	0	0	0	0	0	0	0	0	1	1	0	0	0	1	0	0	1	0	0	0	0	0	0	0	0	0	0	0	0	0	0	0	0	0	0
XXB320	0	0	0	0	0	0	1	0	1	0	0	0	0	0	0	0	0	0	0	0	0	0	1	0	0	0	0	0	0	0	1	0	0	0	0	0	0	0	0	0	0	0	0	0	0	0	0	0	0
XXB971	0	0	0	0	0	0	1	0	0	0	0	0	0	0	0	0	0	0	0	0	0	0	0	1	0	0	0	1	0	0	1	0	0	0	0	0	0	0	0	0	0	0	0	0	0	0	0	0	0
XXB1622	0	0	0	1	0	0	1	0	0	0	0	0	0	0	0	0	0	0	0	0	0	0	0	1	0	0	0	1	0	0	0	0	0	0	0	0	0	0	0	0	0	0	0	0	0	0	0	0	0
XXB1344	0	0	0	0	0	0	1	0	0	0	0	0	0	0	0	0	0	0	0	0	0	0	0	0	0	0	0	0	0	0	0	0	0	0	0	0	0	0	0	0	0	0	0	0	0	0	0	0	0
XXB1345	0	0	0	0	0	0	1	0	0	0	0	0	0	0	0	0	0	0	0	0	0	0	0	1	0	0	0	1	0	0	0	0	0	0	0	0	0	0	0	0	0	0	0	0	0	0	0	0	0
XXB1346	0	0	0	0	0	0	1	0	0	0	0	0	0	0	0	0	0	0	0	0	0	0	0	0	0	0	0	0	0	0	0	0	0	0	0	0	0	0	0	0	0	0	0	0	0	0	0	0	0
XXB1312	0	0	0	0	0	0	1	0	0	0	0	0	0	0	0	0	0	0	0	0	0	0	0	0	0	0	0	0	0	0	0	0	0	0	0	0	0	0	0	0	0	0	0	0	0	0	0	0	0
XXB1824	0	0	0	0	0	0	1	0	0	0	0	0	0	0	0	0	0	0	0	0	0	0	0	0	0	0	0	0	0	0	0	0	0	0	0	0	0	0	0	0	0	0	0	0	0	0	0	0	0
XXB734	0	0	0	0	0	0	1	0	0	0	0	0	0	0	0	0	0	0	0	0	0	0	0	0	0	0	0	0	0	0	0	0	0	0	0	0	0	0	0	0	0	0	0	0	0	0	0	0	0
XXB735	0	0	0	0	0	0	1	0	0	0	0	0	0	0	0	0	0	0	0	0	0	0	0	0	0	0	0	0	0	0	0	0	0	0	0	0	0	0	0	0	0	0	0	0	0	0	0	0	0
XXB1833	0	0	0	0	0	0	1	0	0	0	0	0	0	0	0	0	0	0	0	0	0	0	1	1	0	0	0	1	0	0	0	0	0	0	0	0	0	0	0	0	0	0	0	0	0	0	0	0	0
XXB973	0	0	0	1	0	0	1	0	1	0	0	0	1	0	0	0	0	0	0	0	0	0	0	0	1	0	0	0	0	0	1	0	0	0	0	0	0	0	0	0	0	0	0	0	0	0	0	0	0
XXB1415	0	0	0	0	0	0	1	0	0	0	0	0	0	0	0	0	0	0	0	0	0	0	0	0	0	0	0	0	0	0	0	0	0	0	0	0	0	0	0	0	0	0	0	0	0	0	0	0	0
XXB952	0	0	0	0	0	0	1	0	0	0	0	0	0	0	0	0	0	0	0	0	0	0	0	0	0	0	0	0	0	0	0	0	0	0	0	0	0	0	0	0	0	0	0	0	0	0	0	0	0
XXB951	0	0	0	1	0	0	1	0	0	0	0	0	0	0	1	0	0	0	0	0	0	0	1	1	0	0	0	1	0	0	0	0	0	0	0	0	0	0	0	0	0	0	0	0	0	0	0	0	0
XXB1829	0	0	0	0	0	0	1	0	0	0	0	0	0	0	0	0	0	0	0	0	0	0	0	0	0	0	0	0	0	0	0	0	0	0	0	0	0	0	0	0	0	0	0	0	0	0	0	0	0
XXB1830	0	0	0	0	0	0	1	0	0	0	0	0	0	0	0	0	0	0	0	0	0	0	0	0	0	0	0	0	0	0	0	0	0	0	0	0	0	0	0	0	0	0	0	0	0	0	0	0	0
XXB1831	0	0	0	0	0	0	1	0	0	0	0	0	0	0	0	0	0	0	0	0	0	0	0	0	0	0	0	0	0	0	0	0	0	0	0	0	0	0	0	0	0	0	0	0	0	0	0	0	0
XXB1138	0	0	0	0	0	0	1	0	0	0	0	0	0	0	0	0	0	0	0	0	0	0	0	0	0	0	0	0	0	0	0	0	0	0	0	0	0	0	0	0	0	0	0	0	0	0	0	0	0
XXB1837	0	0	0	0	0	0	1	0	0	0	0	0	0	0	0	0	0	0	0	0	0	0	0	0	0	0	0	0	0	0	0	0	0	0	0	0	0	0	0	0	0	0	0	0	0	0	0	0	0
XXB571	0	0	0	0	0	0	1	0	0	0	0	0	0	0	0	0	0	0	0	0	0	0	0	0	0	0	0	0	0	0	0	0	0	0	0	0	0	0	0	0	0	0	0	0	0	0	0	0	0
XXB572	0	0	0	0	0	0	1	0	0	0	0	0	0	0	0	0	0	0	0	0	0	0	0	0	0	0	0	0	0	0	0	0	0	0	0	0	0	0	0	0	0	0	0	0	0	0	0	0	0
XXB577	0	0	0	0	0	0	1	0	0	0	0	0	0	0	0	0	0	0	0	0	0	0	0	0	0	0	0	0	0	0	0	0	0	0	0	0	0	0	0	0	0	0	0	0	0	0	0	0	0
XXB591	0	0	0	0	0	0	1	0	0	0	0	0	0	0	0	0	0	0	0	0	0	0	0	0	0	0	0	0	0	0	0	0	0	0	0	0	0	0	0	0	0	0	0	0	0	0	0	0	0
XXB592	0	0	0	0	0	0	1	0	0	0	0	0	0	0	0	0	0	0	0	0	0	0	0	0	0	0	0	0	0	0	0	0	0	0	0	0	0	0	0	0	0	0	0	0	0	0	0	0	0
XXB593	0	0	0	0	0	0	1	0	0	0	0	0	0	0	0	0	0	0	0	0	0	0	0	0	0	0	0	0	0	0	0	0	0	0	0	0	0	0	0	0	0	0	0	0	0	0	0	0	0
WYN1	0	0	0	0	0	0	1	0	0	0	0	0	0	0	0	0	0	0	0	0	0	0	0	0	0	0	0	0	0	0	0	0	0	0	0	0	0	0	0	0	0	0	0	0	0	0	0	0	0
WYN2	0	0	0	0	0	0	1	0	0	0	0	0	0	0	0	0	0	0	0	0	0	0	0	1	0	0	0	1	0	0	0	0	0	0	0	0	0	0	0	0	0	0	0	0	0	0	0	0	0
WYN3	0	0	0	0	0	0	1	0	0	0	0	0	0	0	0	0	0	0	0	0	0	0	0	0	0	0	0	0	0	0	0	0	0	0	0	0	0	0	0	0	0	0	0	0	0	0	0	0	0
WYN4	0	0	0	0	0	0	1	0	0	0	0	0	0	0	0	0	0	0	0	0	0	0	0	1	0	0	0	1	0	0	0	0	0	0	0	0	0	0	0	0	0	0	0	0	0	0	0	0	0
WYN5	0	0	0	0	0	0	1	0	0	0	0	0	0	0	0	0	0	0	0	0	0	0	0	0	0	0	0	0	0	0	0	0	0	0	0	0	0	0	0	0	0	0	0	0	0	0	0	0	0
WYN6	0	0	0	0	0	0	1	0	0	0	0	0	0	0	0	0	0	0	0	0	0	0	0	0	0	0	0	0	0	0	0	0	0	0	0	0	0	0	0	0	0	0	0	0	0	0	0	0	0
WYN7	0	0	0	0	0	0	1	0	0	0	0	0	0	0	0	0	0	0	0	0	0	0	0	0	0	0	0	0	0	0	0	0	0	0	0	0	0	0	0	0	0	0	0	0	0	0	0	0	0
WYN8	0	0	0	0	0	0	1	0	0	0	0	0	0	0	0	0	0	0	0	0	0	0	0	0	0	0	0	0	0	0	0	0	0	0	0	0	0	0	0	0	0	0	0	0	0	0	0	0	0
XXB1149	0	0	0	0	0	0	1	0	0	0	0	0	0	0	0	0	0	0	0	0	0	0	0	0	0	0	0	0	0	0	0	0	0	0	0	0	0	0	0	0	0	0	0	0	0	0	0	0	0
XXB1311	0	0	0	0	0	0	1	0	0	0	0	0	0	0	0	0	0	0	0	0	0	0	0	0	0	0	0	0	0	0	0	0	0	0	0	0	0	0	0	0	0	0	0	0	0	0	0	0	0
XXB573	0	0	0	0	0	0	1	0	0	0	0	0	0	0	0	0	0	0	0	0	0	0	0	0	0	0	0	0	0	0	0	0	0	0	0	0	0	0	0	0	0	0	0	0	0	0	0	0	0
XXB574	0	0	0	0	0	0	1	0	0	0	0	0	0	0	0	0	0	0	0	0	0	0	0	0	0	0	0	0	0	0	0	0	0	0	0	0	0	0	0	0	0	0	0	0	0	0	0	0	0
XXB575	0	0	0	0	0	0	1	0	0	0	0	0	0	0	0	0	0	0	0	0	0	0	0	0	0	0	0	0	0	0	0	0	0	0	0	0	0	0	0	0	0	0	0	0	0	0	0	0	0
XXB578	0	0	0	0	0	0	1	0	0	0	0	0	0	0	0	0	0	0	0	0	0	0	0	0	0	0	0	0	0	0	0	0	0	0	0	0	0	0	0	0	0	0	0	0	0	0	0	0	0
XXB579	0	0	0	0	0	0	1	0	0	0	0	0	0	0	0	0	0	0	0	0	0	0	0	0	0	0	0	0	0	0	0	0	0	0	0	0	0	0	0	0	0	0	0	0	0	0	0	0	0
XXB580	0	0	0	0	0	0	1	0	0	0	0	0	0	0	0	0	0	0	0	0	0	0	0	0	0	0	0	0	0	0	0	0	0	0	0	0	0	0	0	0	0	0	0	0	0	0	0	0	0
XXB581	0	0	0	0	0	0	1	0	0	0	0	0	0	0	0	0	0	0	0	0	0	0	0	0	0	0	0	0	0	0	0	0	0	0	0	0	0	0	0	0	0	0	0	0	0	0	0	0	0
XXB582	0	0	0	0	0	0	1	0	0	0	0	0	0	0	0	0	0	0	0	0	0	0	0	0	0	0	0	0	0	0	0	0	0	0	0	0	0	0	0	0	0	0	0	0	0	0	0	0	0
XXB583	0	0	0	0	0	0	1	0	0	0	0	0	0	0	0	0	0	0	0	0	0	0	0	0	0	0	0	0	0	0	0	0	0	0	0	0	0	0	0	0	0	0	0	0	0	0	0	0	0
XXB584	0	0	0	0	0	0	1	0	0	0	0	0	0	0	0	0	0	0	0	0	0	0	0	0	0	0	0	0	0	0	0	0	0	0	0	0	0	0	0	0	0	0	0	0	0	0	0	0	0
XXB585	0	0	0	0	0	0	1	0	0	0	0	0	0	0	0	0	0	0	0	0	0	0	0	0	0	0	0	0	0	0	0	0	0	0	0	0	0	0	0	0	0	0	0	0	0	0	0	0	0
XXB586	0	0	0	0	0	0	1	0	0	0	0	0	0	0	0	0	0	0	0	0	0	0	0	0	0	0	0	0	0	0	0	0	0	0	0	0	0	0	0	0	0	0	0	0	0	0	0	0	0
XXB587	0	0	0	0	0	0	1	0	0	0	0	0	0	0	0	0	0	0	0	0	0	0	0	0	0	0	0	0	0	0	0	0	0	0	0	0	0	0	0	0	0	0	0	0	0	0	0	0	0
XXB588	0	0	0	0	0	0	1	0	0	0	0	0	0	0	0	0	0	0	0	0	0	0	0	0	0	0	0	0	0	0	0	0	0	0	0	0	0	0	0	0	0	0	0	0	0	0	0	0	0
XXB589	0	0	0	0	0	0	1	0	0	0	0	0	0	0	0	0	0	0	0	0	0	0	0	0	0	0	0	0	0	0	0	0	0	0	0	0	0	0	0	0	0	0	0	0	0	0	0	0	0
XXB590	0	0	0	0	0	0	1	0	0	0	0	0	0	0	0	0	0	0	0	0	0	0	0	0	0	0	0	0	0	0	0	0	0	0	0	0	0	0	0	0	0	0	0	0	0	0	0	0	0
XXB1835	0	0	0	0	0	0	1	0	0	0	0	0	0	0	0	0	0	0	0	0	0	0	0	0	0	0	0	0	0	0	0	0	0	0	0	0	0	0	0	0	0	0	0	0	0	0	0	0	0
XXB601	0	0	0	0	0	0	1	0	0	0	0	0	0	0	0	0	0	0	0	0	0	0	0	0	0	0	0	0	0	0	0	0	0	0	0	0	0	0	0	0	0	0	0	0	0	0	0	0	0
WYN10	0	0	0	0	0	0	1	0	0	0	0	0	0	0	0	0	0	0	0	0	0	0	0	1	0	0	0	1	0	0	0	0	0	0	0	0	0	0	0	0	0	0	0	0	0	0	0	0	0
WYN11	0	0	0	0	1	0	1	0	0	0	0	1	0	0	1	0	0	0	0	0	0	0	1	1	0	1	0	1	0	0	0	0	0	0	0	0	0	0	0	0	0	0	0	0	0	0	0	0	0
WYN12	0	0	0	0	0	0	1	0	1	0	0	0	0	0	0	0	0	0	0	0	0	0	0	1	0	0	0	1	0	0	1	0	0	0	0	0	0	0	0	0	0	0	0	0	0	0	0	0	0
WYN13	0	0	0	0	0	0	1	0	0	0	0	0	0	0	0	0	0	0	0	0	0	0	0	1	0	0	0	1	0	0	0	0	0	0	0	0	0	0	0	0	0	0	0	0	0	0	0	0	0
WYN14	0	0	0	1	0	0	1	0	0	0	0	1	0	0	1	0	0	0	0	0	0	0	0	0	0	0	0	0	0	0	0	0	0	0	0	0	0	0	0	0	0	0	0	0	0	0	0	0	0
WYN15	0	0	0	0	0	0	1	0	0	0	0	0	0	0	0	0	0	0	0	0	0	0	0	0	0	0	0	0	0	0	0	0	0	0	0	0	0	0	0	0	0	0	0	0	0	0	0	0	0
WYN16	0	0	0	0	0	0	1	0	0	0	0	0	0	0	0	0	0	0	0	0	0	0	0	0	0	0	0	0	0	0	0	0	0	0	0	0	0	0	0	0	0	0	0	0	0	0	0	0	0
WYN17	0	0	0	0	0	0	1	0	0	0	0	0	0	0	0	0	0	0	0	0	0	0	0	0	0	0	0	0	0	0	0	0	0	0	0	0	0	0	0	0	0	0	0	0	0	0	0	0	0
WYN18	0	0	0	0	0	0	1	0	0	0	0	0	0	0	0	0	0	0	0	0	0	0	0	1	0	0	0	1	0	0	0	0	0	0	0	0	0	0	0	0	0	0	0	0	0	0	0	0	0
WYN19	0	0	0	0	0	0	1	0	0	0	0	0	0	0	0	0	0	0	0	0	0	0	0	0	0	0	0	0	0	0	0	0	0	0	0	0	0	0	0	0	0	0	0	0	0	0	0	0	0
WYN20	0	0	0	1	0	0	1	0	1	0	0	0	1	0	0	0	0	0	0	0	0	0	0	0	0	0	0	0	0	0	1	0	0	0	0	0	0	0	1	0	0	0	0	0	0	0	0	0	0
WYN21	0	0	0	0	0	0	1	0	0	0	0	0	0	0	0	0	0	0	0	0	0	0	0	0	0	0	0	0	0	0	0	0	0	0	0	0	0	0	0	0	0	0	0	0	0	0	0	0	0
WYN22	0	0	0	0	0	0	1	0	0	0	0	0	0	0	0	0	0	0	0	0	0	0	0	1	0	0	0	1	0	0	0	0	0	0	0	0	0	0	0	0	0	0	0	0	0	0	0	0	0
WYN23	0	0	0	0	0	0	1	0	0	0	0	0	0	0	0	0	0	0	0	0	0	0	0	1	0	0	0	1	0	0	0	0	0	0	0	0	0	0	0	0	0	0	0	0	0	0	0	0	0
WYN24	0	0	0	0	0	0	1	0	0	0	0	0	0	0	0	0	0	0	0	0	0	0	0	0	0	0	0	0	0	0	0	0	0	0	0	0	0	0	0	0	0	0	0	0	0	0	0	0	0
WYN25	0	0	0	0	0	0	1	0	0	0	0	0	0	0	0	0	0	0	0	0	0	0	0	0	0	0	0	0	0	0	0	0	0	0	0	0	0	0	0	0	0	0	0	0	0	0	0	0	0
WYN26	0	0	0	0	0	0	1	0	0	0	0	0	0	0	0	0	0	0	0	0	0	0	0	0	0	0	0	0	0	0	0	0	0	0	0	0	0	0	0	0	0	0	0	0	0	0	0	0	0
WYN9	0	0	0	0	0	0	1	0	0	0	0	0	0	0	0	0	0	0	0	0	0	0	0	0	0	0	0	0	0	0	0	0	0	0	0	0	0	0	0	0	0	0	0	0	0	0	0	0	0
XXB594	0	0	0	0	0	0	1	0	0	0	0	0	0	0	0	0	0	0	0	0	0	0	0	0	0	0	0	0	0	0	0	0	0	0	0	0	0	0	0	0	0	0	0	0	0	0	0	0	0
XXB595	0	0	0	0	0	0	1	0	0	0	0	0	0	0	0	0	0	0	0	0	0	0	0	0	0	0	0	0	0	0	0	0	0	0	0	0	0	0	0	0	0	0	0	0	0	0	0	0	0
XXB596	0	0	0	0	0	0	1	0	0	0	0	0	0	0	0	0	0	0	0	0	0	0	0	0	0	0	0	0	0	0	0	0	0	0	0	0	0	0	0	0	0	0	0	0	0	0	0	0	0
XXB597	0	0	0	0	0	0	1	0	0	0	0	0	0	0	0	0	0	0	0	0	0	0	0	0	0	0	0	0	0	0	0	0	0	0	0	0	0	0	0	0	0	0	0	0	0	0	0	0	0
XXB598	0	0	0	0	0	0	1	0	0	0	0	0	0	0	0	0	0	0	0	0	0	0	0	0	0	0	0	0	0	0	0	0	0	0	0	0	0	0	0	0	0	0	0	0	0	0	0	0	0
XXB599	0	0	0	0	0	0	1	0	0	0	0	0	0	0	0	0	0	0	0	0	0	0	0	0	0	0	0	0	0	0	0	0	0	0	0	0	0	0	0	0	0	0	0	0	0	0	0	0	0
XXB600	0	0	0	0	0	0	1	0	0	0	0	0	0	0	0	0	0	0	0	0	0	0	0	0	0	0	0	0	0	0	0	0	0	0	0	0	0	0	0	0	0	0	0	0	0	0	0	0	0
XXB602	0	0	0	0	0	0	1	0	0	0	0	0	0	0	0	0	0	0	0	0	0	0	0	0	0	0	0	0	0	0	0	0	0	0	0	0	0	0	0	0	0	0	0	0	0	0	0	0	0
XXB603	0	0	0	0	0	0	1	0	0	0	0	0	0	0	0	0	0	0	0	0	0	0	0	0	0	0	0	0	0	0	0	0	0	0	0	0	0	0	0	0	0	0	0	0	0	0	0	0	0
XXB604	0	0	0	0	0	0	1	0	0	0	0	0	0	0	0	0	0	0	0	0	0	0	0	0	0	0	0	0	0	0	0	0	0	0	0	0	0	0	0	0	0	0	0	0	0	0	0	0	0
XXB605	0	0	0	0	0	0	1	0	0	0	0	0	0	0	0	0	0	0	0	0	0	0	0	0	0	0	0	0	0	0	0	0	0	0	0	0	0	0	0	0	0	0	0	0	0	0	0	0	0
XXB785	0	0	0	0	0	0	1	0	0	0	0	0	0	0	0	0	0	0	0	0	0	0	0	0	0	0	0	0	0	0	0	0	0	0	0	0	0	0	0	0	0	0	0	0	0	0	0	0	0
XXB786	0	0	0	0	0	0	1	0	0	0	0	0	0	0	0	0	0	0	0	0	0	0	0	0	0	0	0	0	0	0	0	0	0	0	0	0	0	0	0	0	0	0	0	0	0	0	0	0	0
XXB789	0	0	0	0	0	0	0	0	0	0	0	0	0	0	0	0	0	0	0	0	0	0	0	0	0	0	0	0	0	0	0	0	0	0	0	0	0	0	0	0	0	0	0	0	0	0	0	0	0
XXB613	0	0	0	0	0	0	1	0	0	0	0	0	0	0	0	0	0	0	0	0	0	0	0	0	0	0	0	0	0	0	0	0	0	0	0	0	0	0	0	0	0	0	0	0	0	0	0	0	0
XXB614	0	0	0	0	0	0	1	0	0	0	0	0	0	0	0	0	0	0	0	0	0	0	0	0	0	0	0	0	0	0	0	0	0	0	0	0	0	0	0	0	0	0	0	0	0	0	0	0	0
WYN27	0	0	0	0	0	0	1	0	0	0	0	0	0	0	0	0	0	0	0	0	0	0	0	1	0	0	0	1	0	0	0	0	0	0	0	0	0	0	0	0	0	0	0	0	0	0	0	0	0
WYN28	0	0	0	0	0	0	1	0	0	0	0	0	0	0	0	0	0	0	0	0	0	0	0	0	0	0	0	0	0	0	0	0	0	0	0	0	0	0	0	0	0	0	0	0	0	0	0	0	0
WYN29	0	0	0	0	0	0	1	0	0	0	0	0	0	0	0	0	0	0	0	0	0	0	0	1	0	0	0	1	0	0	0	0	0	0	0	0	0	0	0	0	0	0	0	0	0	0	0	0	0
WYN30	0	0	0	0	0	0	1	0	0	0	0	0	0	0	0	0	0	0	0	0	0	0	0	1	0	0	0	1	0	0	0	0	0	0	0	0	0	0	0	0	0	0	0	0	0	0	0	0	0
WYN31	0	0	0	0	0	0	1	0	1	0	0	0	0	0	0	0	0	0	0	0	0	0	0	0	0	0	0	0	0	0	1	0	0	0	0	0	0	0	0	0	0	0	0	0	0	0	0	0	0
WYN32	0	0	0	0	1	0	1	0	1	0	0	1	0	0	0	0	0	1	0	0	0	0	0	0	0	1	0	0	0	0	1	0	0	0	0	0	0	0	0	0	0	0	0	0	0	0	0	0	0
WYN33	0	0	0	0	0	0	1	0	0	0	0	1	0	0	0	0	0	1	0	0	0	0	0	1	0	0	0	1	0	0	0	0	0	0	0	0	0	0	0	0	0	0	0	0	0	0	0	0	0
WYN34	0	0	0	0	0	0	1	0	0	0	0	0	0	0	0	0	0	0	0	0	0	0	0	0	0	0	0	0	0	0	0	0	0	0	0	0	0	0	0	0	0	0	0	0	0	0	0	0	0
WYN35	0	0	0	0	0	0	1	0	0	0	0	0	0	0	0	0	0	0	0	0	0	0	0	0	0	0	0	0	0	0	0	0	0	0	0	0	0	0	0	0	0	0	0	0	0	0	0	0	0
WYN36	0	0	0	0	0	0	1	0	0	0	0	0	0	0	0	0	0	0	0	0	0	0	0	0	0	0	0	0	0	0	0	0	0	0	0	0	0	0	0	0	0	0	0	0	0	0	0	0	0
WYN37	0	0	0	0	0	0	1	0	0	0	0	0	0	0	0	0	0	0	0	0	0	0	0	0	0	0	0	0	0	0	0	0	0	0	0	0	0	0	0	0	0	0	0	0	0	0	0	0	0
WYN38	0	0	0	0	0	0	1	0	0	0	0	0	0	0	0	0	0	0	0	0	0	0	0	0	0	0	0	0	0	0	0	0	0	0	0	0	0	0	0	0	0	0	0	0	0	0	0	0	0
WYN39	0	0	0	0	0	0	1	0	0	0	0	0	0	0	0	0	0	0	0	0	0	0	0	0	0	0	0	0	0	0	0	0	0	0	0	0	0	0	0	0	0	0	0	0	0	0	0	0	0
WYN42	0	0	0	0	0	0	1	0	0	0	0	0	0	0	0	0	0	0	0	0	0	0	0	0	0	0	0	0	0	0	0	0	0	0	0	0	0	0	0	0	0	0	0	0	0	0	0	0	0
WYN43	0	0	0	0	0	0	1	0	0	0	0	0	0	0	0	0	0	0	0	0	0	0	0	1	0	0	0	1	0	0	0	0	0	0	0	0	0	0	0	0	0	0	0	0	0	0	0	0	0
WYN44	0	0	0	0	0	0	1	0	0	0	0	0	0	0	0	0	0	0	0	0	0	0	0	1	0	0	0	1	0	0	0	0	0	0	0	0	0	0	0	0	0	0	0	0	0	0	0	0	0
XXB606	0	0	0	0	0	0	1	0	0	0	0	0	0	0	0	0	0	0	0	0	0	0	0	0	0	0	0	0	0	0	0	0	0	0	0	0	0	0	0	0	0	0	0	0	0	0	0	0	0
XXB607	0	0	0	0	0	0	1	0	0	0	0	0	0	0	0	0	0	0	0	0	0	0	0	0	0	0	0	0	0	0	0	0	0	0	0	0	0	0	0	0	0	0	0	0	0	0	0	0	0
XXB608	0	0	0	0	0	0	1	0	0	0	0	0	0	0	0	0	0	0	0	0	0	0	0	0	0	0	0	0	0	0	0	0	0	0	0	0	0	0	0	0	0	0	0	0	0	0	0	0	0
XXB609	0	0	0	0	0	0	1	0	0	0	0	0	0	0	0	0	0	0	0	0	0	0	0	0	0	0	0	0	0	0	0	0	0	0	0	0	0	0	0	0	0	0	0	0	0	0	0	0	0
XXB610	0	0	0	0	0	0	1	0	0	0	0	0	0	0	0	0	0	0	0	0	0	0	0	0	0	0	0	0	0	0	0	0	0	0	0	0	0	0	0	0	0	0	0	0	0	0	0	0	0
XXB955	0	0	0	0	0	0	1	0	0	0	0	0	0	0	0	0	0	0	0	0	0	0	0	0	0	0	0	0	0	0	0	0	0	0	0	0	0	0	0	0	0	0	0	0	0	0	0	0	0
XXB956	0	0	0	0	0	0	1	0	0	0	0	0	0	0	0	0	0	0	0	0	0	0	0	0	0	0	0	0	0	0	0	0	0	0	0	0	0	0	0	0	0	0	0	0	0	0	0	0	0
XXB957	0	0	0	0	0	0	1	0	0	0	0	0	0	0	0	0	0	0	0	0	0	0	0	1	0	0	0	1	0	0	0	0	0	0	0	0	0	0	0	0	0	0	0	0	0	0	0	0	0
XXB611	0	0	0	0	0	0	1	0	0	0	0	0	0	0	0	0	0	0	0	0	0	0	0	0	0	0	0	0	0	0	0	0	0	0	0	0	0	0	0	0	0	0	0	0	0	0	0	0	0
XXB612	0	0	0	0	0	0	1	0	0	0	0	0	0	0	0	0	0	0	0	0	0	0	0	0	0	0	0	0	0	0	0	0	0	0	0	0	0	0	0	0	0	0	0	0	0	0	0	0	0
XXB1826	0	0	0	1	0	0	1	0	0	0	0	0	0	0	0	0	0	0	0	0	0	0	0	1	1	0	0	1	0	0	0	0	0	0	0	0	0	0	0	0	0	0	0	0	0	0	0	0	0
WYN45	0	0	0	0	1	0	1	0	1	0	0	0	0	0	0	0	0	0	0	0	0	0	0	1	0	1	0	1	0	0	1	0	0	0	0	0	0	0	0	0	0	0	0	0	0	0	0	0	0
WYN46	0	0	0	0	0	0	1	0	0	0	0	1	0	0	1	0	0	0	0	0	0	0	0	0	0	0	0	0	0	0	0	0	0	0	0	0	0	0	0	0	0	0	0	0	0	0	0	0	0
WYN47	0	0	0	0	0	0	1	0	0	0	0	0	0	0	0	0	0	0	0	0	0	0	0	0	0	0	0	0	0	0	0	0	0	0	0	0	0	0	0	0	0	0	0	0	0	0	0	0	0
WYN48	0	0	0	0	0	0	1	0	0	0	0	0	0	0	0	0	0	0	0	0	0	0	0	0	0	0	0	0	0	0	0	0	0	0	0	0	0	0	0	0	0	0	0	0	0	0	0	0	0
WYN49	0	0	0	0	0	0	1	0	0	0	0	0	0	0	0	0	0	0	0	0	0	0	0	0	0	0	0	0	0	0	0	0	0	0	0	0	0	0	0	0	0	0	0	0	0	0	0	0	0
WYN51	0	0	0	0	0	0	1	0	0	0	0	0	0	0	0	0	0	0	0	0	0	0	0	0	0	0	0	0	0	0	0	0	0	0	0	0	0	0	0	0	0	0	0	0	0	0	0	0	0
WYN52	0	0	0	0	1	0	1	0	1	0	0	1	0	0	0	0	0	0	0	0	0	0	1	0	0	1	0	0	0	0	1	0	0	0	0	0	0	0	0	0	0	0	0	0	0	0	0	0	0
WYN53	0	0	0	0	0	0	1	0	0	0	0	0	0	0	0	0	0	0	0	0	0	0	0	0	0	0	0	0	0	0	0	0	0	0	0	0	0	0	0	0	0	0	0	0	0	0	0	0	0
WYN54	0	0	0	0	0	0	1	0	0	0	0	0	0	0	0	0	0	0	0	0	0	0	0	0	0	0	0	0	0	0	0	0	0	0	0	0	0	0	0	0	0	0	0	0	0	0	0	0	0
WYN55	0	0	0	0	1	0	1	0	1	0	0	1	0	0	0	0	0	0	0	0	0	0	1	1	0	1	0	1	0	0	1	0	0	0	0	0	0	0	0	0	0	0	0	0	0	0	0	0	0
WYN56	0	0	0	0	0	0	1	0	0	0	0	0	0	0	0	0	0	0	0	0	0	0	0	0	0	0	0	0	0	0	0	0	0	0	0	0	0	0	0	0	0	0	0	0	0	0	0	0	0
WYN57	0	0	0	0	0	0	1	0	0	0	0	0	0	0	0	0	0	0	0	0	0	0	0	1	0	0	0	1	0	0	0	0	0	0	0	0	0	0	0	0	0	0	0	0	0	0	0	0	0
WYN58	0	0	0	0	0	0	1	0	0	0	0	0	0	0	0	0	0	0	0	0	0	0	0	0	0	0	0	0	0	0	0	0	0	0	0	0	0	0	0	0	0	0	0	0	0	0	0	0	0
WYN59	0	0	0	0	0	0	1	0	0	0	0	0	0	0	0	0	0	0	0	0	0	0	0	0	0	0	0	0	0	0	0	0	0	0	0	0	0	0	0	0	0	0	0	0	0	0	0	0	0
WYN60	0	0	0	0	0	0	1	0	0	0	0	0	0	0	0	0	0	0	0	0	0	0	0	1	0	0	0	1	0	0	0	0	0	0	0	0	0	0	0	0	0	0	0	0	0	0	0	0	0
WYN61	0	0	0	0	0	0	1	0	0	0	0	0	0	0	0	0	0	0	0	0	0	0	0	0	0	0	0	0	0	0	0	0	0	0	0	0	0	0	0	0	0	0	0	0	0	0	0	0	0
XXB1420	0	0	0	0	0	0	1	0	0	0	0	0	0	0	0	0	0	0	0	0	0	0	0	0	0	0	0	0	0	0	0	0	0	0	0	0	0	0	0	0	0	0	0	0	0	0	0	0	0
XXB1422	0	0	0	0	0	0	1	0	0	0	0	0	0	0	0	0	0	0	0	0	0	0	0	0	0	0	0	0	0	0	0	0	0	0	0	0	0	0	0	0	0	0	0	0	0	0	0	0	0
XXB615	0	0	0	0	0	0	1	0	0	0	0	0	0	0	0	0	0	0	0	0	0	0	0	0	0	0	0	0	0	0	0	0	0	0	0	0	0	0	0	0	0	0	0	0	0	0	0	0	0
XXB616	0	0	0	0	0	0	1	0	0	0	0	0	0	0	0	0	0	0	0	0	0	0	0	0	0	0	0	0	0	0	0	0	0	0	0	0	0	0	0	0	0	0	0	0	0	0	0	0	0
XXB617	0	0	0	0	0	0	1	0	0	0	0	0	0	0	0	0	0	0	0	0	0	0	0	0	0	0	0	0	0	0	0	0	0	0	0	0	0	0	0	0	0	0	0	0	0	0	0	0	0
XXB618	0	0	0	0	0	0	1	0	0	0	0	0	0	0	0	0	0	0	0	0	0	0	0	0	0	0	0	0	0	0	0	0	0	0	0	0	0	0	0	0	0	0	0	0	0	0	0	0	0
XXB960	0	0	0	1	0	0	1	0	0	0	0	1	0	0	0	0	0	0	0	0	0	0	0	0	0	0	0	0	0	0	0	0	0	0	0	0	0	0	0	0	0	0	0	0	0	0	0	0	0
XXB962	0	0	0	0	0	0	1	0	0	0	0	0	0	0	0	0	0	0	0	0	0	0	0	0	0	0	0	0	0	0	0	0	0	0	0	0	0	0	0	0	0	0	0	0	0	0	0	0	0
XXB963	0	0	0	0	0	0	1	0	0	0	0	0	0	0	0	0	0	0	0	0	0	0	0	0	0	0	0	0	0	0	0	0	0	0	0	0	0	0	0	0	0	0	0	0	0	0	0	0	0
XXB1421	0	0	0	0	0	0	1	0	0	0	0	0	0	0	0	0	0	0	0	0	0	0	0	0	0	0	0	0	0	0	0	0	0	0	0	0	0	0	0	0	0	0	0	0	0	0	0	0	0
XXB961	0	0	0	0	0	0	1	0	0	0	0	0	0	0	0	0	0	0	0	0	0	0	0	1	0	0	0	1	0	0	0	0	0	0	0	0	0	0	0	0	0	0	0	0	0	0	0	0	0
WYN62	0	0	0	0	0	0	1	0	0	0	0	0	0	0	0	0	0	0	0	0	0	0	0	1	0	0	0	1	0	0	0	0	0	0	0	0	0	0	0	0	0	0	0	0	0	0	0	0	0
WYN63	0	0	0	0	0	0	1	0	0	0	0	1	0	0	0	0	0	0	0	0	0	0	0	1	0	0	0	1	0	1	0	0	0	0	0	0	0	0	0	0	0	0	0	0	0	0	0	0	0
WYN64	0	0	0	0	0	0	1	0	0	0	0	0	0	0	0	0	0	0	0	0	0	0	0	1	0	0	0	1	0	0	0	0	0	0	0	0	0	0	0	0	0	0	0	0	0	0	0	0	0
WYN65	0	0	0	0	1	0	1	0	1	0	0	1	0	0	0	0	0	1	0	0	0	0	1	0	0	1	0	0	0	0	1	0	0	0	0	0	0	0	0	0	0	0	0	0	0	0	0	0	0
WYN66	0	0	0	1	0	0	1	0	0	0	0	0	0	0	1	0	0	0	0	0	0	0	0	1	0	0	0	1	0	0	0	0	0	0	0	0	0	0	0	0	0	0	0	0	0	0	0	0	0
WYN67	0	0	0	0	0	0	1	0	0	0	0	0	0	0	0	0	0	0	0	0	0	0	0	1	0	0	0	1	0	0	0	0	0	0	0	0	0	0	0	0	0	0	0	0	0	0	0	0	0
WYN68	0	0	0	0	0	0	1	0	0	0	0	1	0	0	0	0	0	1	0	0	0	0	1	0	0	0	0	0	0	0	0	0	0	0	0	0	0	0	0	0	0	0	0	0	0	0	0	0	0
WYN69	0	0	0	0	0	0	1	0	0	0	0	0	0	0	0	0	0	0	0	0	0	0	0	1	0	0	0	1	0	0	0	0	0	0	0	0	0	0	0	0	0	0	0	0	0	0	0	0	0
WYN70	0	0	0	0	0	0	1	0	1	0	0	0	0	0	0	0	0	0	0	0	0	0	0	0	0	0	0	0	0	0	1	0	0	0	0	0	0	0	0	0	0	0	0	0	0	0	0	0	0
WYN71	0	0	0	0	0	0	1	0	0	0	0	1	0	0	1	0	0	0	0	0	0	0	0	0	0	0	0	0	0	0	0	0	0	0	0	0	0	0	0	0	0	0	0	0	0	0	0	0	0
WYN72	0	0	0	0	0	0	1	0	0	0	0	0	0	0	0	0	0	0	0	0	0	0	0	0	0	0	0	0	0	0	0	0	0	0	0	0	0	0	0	0	0	0	0	0	0	0	0	0	0
WYN73	0	0	0	0	0	0	1	0	0	0	0	0	0	0	0	0	0	0	0	0	0	0	0	0	0	0	0	0	0	0	0	0	0	0	0	0	0	0	0	0	0	0	0	0	0	0	0	0	0
WYN74	0	0	0	0	0	0	1	0	0	0	0	0	0	0	0	0	0	0	0	0	0	0	0	1	0	0	0	1	0	0	0	0	0	0	0	0	0	0	0	0	0	0	0	0	0	0	0	0	0
WYN75	0	0	0	0	1	0	1	0	1	0	0	1	0	0	0	0	0	0	0	0	0	0	1	0	0	1	0	0	0	0	1	0	0	0	0	0	0	0	0	0	0	0	0	0	0	0	0	0	0
WYN76	0	0	0	0	0	0	1	0	0	0	0	0	0	0	0	0	0	0	0	0	0	0	0	0	0	0	0	0	0	0	0	0	0	0	0	0	0	0	0	0	0	0	0	0	0	0	0	0	0
XXB297	0	0	0	0	0	0	1	0	0	0	0	0	0	0	0	0	0	0	0	0	0	0	0	1	0	0	0	1	0	0	0	0	0	0	0	0	0	0	0	0	0	0	0	0	0	0	0	0	0
XXB298	0	0	0	0	0	0	1	0	0	0	0	0	0	0	0	0	0	0	0	0	0	0	0	0	0	0	0	0	0	0	0	0	0	0	0	0	0	0	0	0	0	0	0	0	0	0	0	0	0
XXB299	0	0	0	1	0	0	1	0	0	0	0	1	0	0	1	0	0	0	0	0	0	0	0	1	0	0	0	1	0	0	0	0	0	0	0	0	0	0	0	0	0	0	0	0	0	0	0	0	0
[truncated: 1,790 more rows]
[truncated: 70 more columns]

## Sheet: Table S8.
Table S8. Frequency of ARGs.
[truncated: 119 more rows]

## Sheet: Table S9.
Table S9. Plasmid-mediated quinolone resistance genes in S. enterica isolates.
[truncated: 1,960 more rows]

[truncated: 16 more sheets: Table S10., Table S11., Table S12., Table S13., Table S14., Table S15., Table S16., Table S17., Table S18., Table S19., Table S20., Table S21., Table S22., Table S23., Table S24., Table S25.]
